# Supplementary material for: Analysis of Log Data From an International Online Educational Assessment System: A Multi-State Survival Modeling Approach to Reaction Time Between and Across Action Sequence
Source: Psychometrika. 2025 Sep 1;90(4):1506–35. doi: 10.1017/psy.2025.10043 (PMC12660000; doi:10.1017/psy.2025.10043)
Supplement: Park et al. supplementary material [file S0033312325100434sup001.zip]

Archive with 25 entries (23 files):
- Supplementary Material_notraceplot_v2_2025.pdf
- code/
- code/Multi-state Survival Model for Log Data.cpp
- code/Multi-state Survival Model for Log Data.R
- code/pre-processing-cdtally.R
- code/pre-processing-common.R
- code/pre-processing-lampreturn.R
- code/pre-processing_covariate.R
- code/result-summary-cdtally.R
- code/result-summary-common.R
- code/result-summary-lamp.R
- code/simulation_anlaysis-data-generate.R
- code/simulation_anlaysis-result-summary.R
- code/__MACOSX/
- code/__MACOSX/._Multi-state Survival Model for Log Data.cpp
- code/__MACOSX/._Multi-state Survival Model for Log Data.R
- code/__MACOSX/._pre-processing-cdtally.R
- code/__MACOSX/._pre-processing-common.R
- code/__MACOSX/._pre-processing-lampreturn.R
- code/__MACOSX/._pre-processing_covariate.R
- code/__MACOSX/._result-summary-cdtally.R
- code/__MACOSX/._result-summary-common.R
- code/__MACOSX/._result-summary-lamp.R
- code/__MACOSX/._simulation_anlaysis-data-generate.R
- code/__MACOSX/._simulation_anlaysis-result-summary.R
