# Supplementary material for: Analysis of Log Data From an International Online Educational Assessment System: A Multi-State Survival Modeling Approach to Reaction Time Between and Across Action Sequence
Source: Psychometrika. 2025 Sep 1;90(4):1506–35. doi: 10.1017/psy.2025.10043 (PMC12660000; doi:10.1017/psy.2025.10043)
Supplement: Park et al. supplementary material [file S0033312325100434sup001.zip › code/Multi-state Survival Model for Log Data.cpp]

// [[Rcpp::depends(RcppArmadillo)]]
// [[Rcpp::plugins(cpp11)]]

#include <RcppArmadillo.h>
using namespace arma;
// [[Rcpp::export]]
Rcpp::List process_notss(arma::mat data, const int nsample, const int niter, const int nburn, const int nthin, const int nprint,
                         arma::vec jump_beta_key, arma::vec jump_beta_cov,
                         const double pr_a_kappa, const double pr_b_kappa,
                         const double pr_a_tau, const double pr_b_tau,
                         const double pr_beta_mean, const double pr_beta_sd,
                         const double pr_beta_cov_mean, const double pr_beta_cov_sd,
                         arma::mat transition, arma::vec keyind
){
  Rcpp::RNGScope scope; 
  int i, j, k, l, m, tt, a, from, to, id, count = 0, accept = 0, res;
  double time1, time2, key_temp_old, key_temp_old2, key_temp_new, key_temp_new2, zero = 0;
  double num, den, old_like_beta, new_like_beta;
  double ratio, un, post_a = 0, post_b = 0;
  
  const int nrow = data.n_rows;
  const int ncov = data.n_cols - 4 - 2;
  arma::dvec temp = data.col(1);
  double naction = temp.max();

  
  arma::dvec temp_cov(ncov, fill::zeros);
  
  
  arma::dmat oldkappa1(naction, naction, fill::zeros);
  arma::dmat newkappa1 = oldkappa1;
  arma::dmat oldkappa2(naction, naction, fill::zeros);
  arma::dmat newkappa2 = oldkappa2;
  
  arma::dvec oldtau(nsample, fill::randu);
  arma::dvec newtau = oldtau;
  
  arma::dvec oldbeta_key1(2, fill::zeros); //correct
  arma::dvec newbeta_key1 = oldbeta_key1;
  
  arma::dvec oldbeta_key2(2, fill::zeros); // incorrect
  arma::dvec newbeta_key2 = oldbeta_key2;
  
  arma::dvec oldbeta_cov(ncov, fill::zeros);
  arma::dvec newbeta_cov = oldbeta_cov;
  
  arma::dmat samp_tau((niter-nburn)/nthin, nsample, fill::zeros);
  arma::dcube samp_kappa1((niter-nburn)/nthin, naction, naction, fill::zeros);
  arma::dcube samp_kappa2((niter-nburn)/nthin, naction, naction, fill::zeros);
  arma::dmat samp_beta_cov((niter-nburn)/nthin, ncov, fill::zeros);
  arma::dmat samp_beta_key1((niter-nburn)/nthin, 2, fill::zeros);
  arma::dmat samp_beta_key2((niter-nburn)/nthin, 2, fill::zeros);
  
  
  arma::dvec accept_beta_key1(2, fill::zeros);
  arma::dvec accept_beta_key2(2, fill::zeros);
  arma::dvec accept_beta_cov(ncov, fill::zeros);

  
  
  for(int iter = 0; iter < niter; iter++){
    
    
    /////////////////////////////////////////////////////////////
    // kappa_1ml: oldkappa1 update - Correct
    /////////////////////////////////////////////////////////////
    
    for(m = 0; m < naction; m ++){
      // Rcpp::Rcout <<"iter1:" << iter << "m: " << m <<" l: "<< l << " / " <<transition(m, l)<< "\n";  
      for(l = 0; l < naction; l ++){
        
        if(transition(m, l) == 1){
          // Rcpp::Rcout <<"Start!" << "\n";  
          // Rcpp::Rcout <<"iter2:" << iter << "m: " << m <<" l: "<< l << " / " <<transition(m, l)<< "\n";  
          post_a = pr_a_kappa;
          post_b = 1/pr_b_kappa;
          
          for(k = 0; k < (nrow - 1); k++){
            if(data(k, 0) == data(k + 1, 0)){
              
              // Data define
              id = data(k, 0) - 1; // '-1' because the index start with 0 in rcpp
              from = data(k, 1) - 1;
              to = data(k + 1, 1) - 1;
              time1 = data(k, 2);// from time
              time2 = data(k + 1, 2); //to time
              res = data(k, 3);
               
              
              for( a = 0; a < ncov; a++){
                temp_cov(a) = data(k, 2 + a + 4); 
              }
              
              if(res == 1 && m == from){
                
                if(to ==l){
                // shape
                post_a += 1;
                }
                
                // scale
                key_temp_old = 0;
                for(a = 0; a < ncov; a++){
                  key_temp_old += temp_cov(a) * oldbeta_cov(a);
                }
                key_temp_old2 =  key_temp_old + oldbeta_key1(0) * keyind(m) + oldbeta_key1(1) * keyind(l);
                
                post_b += oldtau(id) * (time2 - time1) * std::exp(key_temp_old2);
              }
              
              
            }
          }
          // Rcpp::Rcout <<"iter: " << iter << " m: " << m <<" l: "<< l <<" a: "<< post_a <<"/ b: " << 1/post_b << "\n";
          // Rcpp::Rcout << "Update kappa" << i <<" a: "<< post_a <<"/ b: " << 1/post_b << "\n";
          oldkappa1(m, l) = R::rgamma(post_a, 1/post_b);
        }
      }
    }
    
    
    /////////////////////////////////////////////////////////////
    // kappa_0ml: oldkappa2 update - Incorrect
    /////////////////////////////////////////////////////////////
    
    for(m = 0; m < naction; m ++){
      
      for(l = 0; l < naction; l ++){
        if(transition(m, l) == 1){
          // Rcpp::Rcout <<"iter:" << iter << "m: " << m <<" l: "<< l << " / " <<transition(m, l)<< "\n";  
          post_a = pr_a_kappa;
          post_b = 1/pr_b_kappa;
          
          for(k = 0; k < (nrow - 1); k++){
            if(data(k, 0) == data(k + 1, 0)){
              
              // Data define
              id = data(k, 0) - 1; // '-1' because the index start with 0 in rcpp
              from = data(k, 1) - 1;
              to = data(k + 1, 1) - 1;
              time1 = data(k, 2);// from time
              time2 = data(k + 1, 2); //to time
              res = data(k, 3);
               
              
              for( a = 0; a < ncov; a++){
                temp_cov(a) = data(k, 2 + a + 4); 
              }
              
              if(res == 0 && m == from){
                
                if(l == to){
                // shape
                post_a += 1;
                }
                
                // scale
                key_temp_old = 0;
                for(a = 0; a < ncov; a++){
                  key_temp_old += temp_cov(a) * oldbeta_cov(a);
                }
                key_temp_old2 =  key_temp_old + oldbeta_key2(0) * keyind(m) + oldbeta_key2(1) * keyind(l);
                
              
                post_b += oldtau(id) * (time2 - time1) * std::exp(key_temp_old2);
              }
              
              
            }
          }
          // Rcpp::Rcout <<"iter: " << iter << " m: " << m <<" l: "<< l <<" a: "<< post_a <<"/ b: " << 1/post_b << "\n";
          // Rcpp::Rcout << "Update kappa" << i <<" a: "<< post_a <<"/ b: " << 1/post_b << "\n";
          oldkappa2(m, l) = R::rgamma(post_a, 1/post_b);
        }
      }
    }
    
    
    /////////////////////////////////////////////////////////////
    // tau update
    /////////////////////////////////////////////////////////////
    
    // Rcpp::Rcout << "Update tau "<< "\n";
    for(i = 0; i < nsample; i ++){
      // Rcpp::Rcout << "Update tau "<< i << "\n";
      
      post_a = pr_a_tau;
      post_b = 1/pr_b_tau;
      for(k = 0; k < (nrow - 1); k++){
        if(data(k, 0) == data(k + 1, 0)){
          
          // Data define
          id = data(k, 0) - 1; // because the index start with 0 in rcpp
          from = data(k, 1) - 1;
          to = data(k + 1, 1) - 1;
          time1 = data(k, 2);// from time
          time2 = data(k + 1, 2); //to time
          res = data(k, 3);
          
          
          for(l = 0; l < ncov; l++){
            temp_cov(l) = data(k, 2 + l + 4); // whether respondent "id" do action "A" in the whole period(A is pre-selected action)
          }
          
          
          if(i == id){
            //
            if(transition(from, to) == 1){
              post_a += 1;
            }
            

            
            key_temp_old = 0;
            for(l = 0; l < ncov; l++){
              key_temp_old += temp_cov(l) * oldbeta_cov(l);
            }
            
            for(j = 0; j < naction; j++){
              
              if(res == 1){

        
                key_temp_old2 =  key_temp_old + oldbeta_key1(0) * keyind(from) + oldbeta_key1(1) * keyind(j);
                
                post_b += oldkappa1(from, j) * (time2- time1) * std::exp(key_temp_old2);
              }else{
                
                key_temp_old2 = key_temp_old +  oldbeta_key2(0) * keyind(from) + oldbeta_key2(1) * keyind(j);
                
                post_b += oldkappa2(from, j) * (time2 - time1) * std::exp(key_temp_old2);
              }
            }
            
          }
        }
      }
      // Rcpp::Rcout << "Update tau a: "<< post_a <<"/ tau b: " << 1/post_b << "\n";
      oldtau(i) = R::rgamma(post_a, 1/post_b);
    }
    
    
    
    /////////////////////////////////////////////////////////////
    // beta_key 1 update (correct)
    /////////////////////////////////////////////////////////////
    // Rcpp::Rcout << "Update beta_key 1  "<< "\n";
    for(i = 0; i < 2; i++){
      
      newbeta_key1(i) = R::rnorm(oldbeta_key1(i), jump_beta_key(i));
      old_like_beta = new_like_beta = 0.0;
      
      // Calculate likelihood
      for(k = 0; k < (nrow - 1); k++){
        if(data(k, 0) == data(k + 1, 0)){ // Not last event for each pid
          
          // Data
          
          id = data(k, 0) - 1; // because the index start with 0 in rcpp
          from = data(k, 1) - 1;
          to = data(k + 1, 1) - 1;
          time1 = data(k, 2);// from time "t_sj-1"
          time2 = data(k + 1, 2); //to time "t_sj"
          res = data(k, 3);
          
          
          
          
          for(l = 0; l < ncov; l++){
            temp_cov(l) = data(k, 2 + l + 4);
          }
          
          // Hazard function
          key_temp_old = 0;
          key_temp_new = 0;
          
          

          
          
          for(l = 0; l < ncov; l++){
            key_temp_old +=  temp_cov(l) * oldbeta_cov(l);
            key_temp_new +=  temp_cov(l) * oldbeta_cov(l);
            
          }
          
          
          if(res == 1){
            key_temp_old2 = key_temp_old + oldbeta_key1(0) * keyind(from) + oldbeta_key1(1) * keyind(to);
            key_temp_new2 = key_temp_new + newbeta_key1(0) * keyind(from) + newbeta_key1(1) * keyind(to);
          }else{
            key_temp_old2 = key_temp_old + oldbeta_key2(0) * keyind(from) + oldbeta_key2(1) * keyind(to);
            key_temp_new2 = key_temp_new + oldbeta_key2(0) * keyind(from) + oldbeta_key2(1) * keyind(to);
          }
          
          
          if(transition(from, to) == 1){
            
            // Omitted alpha (same values for old_like_beta and new_like_beta)
            
            if(res == 1){
              
              old_like_beta += std::log(oldkappa1(from, to)) + std::log(oldtau(id)) + key_temp_old2;  
              new_like_beta += std::log(oldkappa1(from, to)) + std::log(oldtau(id)) + key_temp_new2;
            }else{
              old_like_beta += std::log(oldkappa2(from, to)) + std::log(oldtau(id)) + key_temp_old2;  
              new_like_beta += std::log(oldkappa2(from, to)) + std::log(oldtau(id)) + key_temp_new2;
            }
            
          }
          
          // Rcpp::Rcout << "from: "<< from << "/ to: "<< to << " / oldkappa(from): "<< oldkappa(from) <<"/ oldgamma(to): "<< oldgamma(to) << "/ oldtau(id): "<< oldtau(id) << "\n";
          // Rcpp::Rcout << "inda: "<< inda <<"/ oldbeta(1): "<< oldbeta(1) << "/  oldbeta(0) * doa: "<<  oldbeta(0) * doa <<" / oldbeta(2) * timea: "<< oldbeta(2) * timea << "\n";
          
          
          // Survival function
          for(j = 0; j < naction; j++){
            if(res == 1){
              
              
              key_temp_old2 = key_temp_old + oldbeta_key1(0) * keyind(from) + oldbeta_key1(1) * keyind(j);
              key_temp_new2 = key_temp_new + newbeta_key1(0) * keyind(from) + newbeta_key1(1) * keyind(j);
              
              old_like_beta -= oldkappa1(from, j) * oldtau(id) * (time2 - time1) * std::exp(key_temp_old2);
              new_like_beta -= oldkappa1(from, j) * oldtau(id) * (time2 - time1) * std::exp(key_temp_new2);  
              
            }else{
              
              
              key_temp_old2 = key_temp_old + oldbeta_key2(0) * keyind(from) + oldbeta_key2(1) * keyind(j);
              key_temp_new2 = key_temp_new + oldbeta_key2(0) * keyind(from) + oldbeta_key2(1) * keyind(j);
              
              old_like_beta -= oldkappa2(from, j) * oldtau(id) * (time2 - time1) * std::exp(key_temp_old2);
              new_like_beta -= oldkappa2(from, j) * oldtau(id) * (time2 - time1) * std::exp(key_temp_new2);
            }
            
          }
          
        }
      } // end likelihood
      
      num = new_like_beta;
      den = old_like_beta;
      
      
      // Rcpp::Rcout << "i: "<< i <<"/ old_like_beta: "<< old_like_beta << "/ new_like_beta: "<< new_like_beta << "\n";
      
      
      num += R::dnorm(newbeta_key1(i), pr_beta_mean, pr_beta_sd, 1);
      den += R::dnorm(oldbeta_key1(i), pr_beta_mean, pr_beta_sd, 1);
      
      ratio = num - den;
      
      
      if(ratio > 0.0) accept = 1;
      else{
        un = R::runif(0,1);
        if(std::log(un) < ratio) accept = 1;
        else accept = 0;
      }
      
      if(accept == 1){
        oldbeta_key1(i) = newbeta_key1(i);
        accept_beta_key1(i) += 1.0 / (niter * 1.0);
      }
      else newbeta_key1(i) = oldbeta_key1(i);
      
      
    }
    
    
    /////////////////////////////////////////////////////////////
    // beta_key 2 update (incorrect)
    /////////////////////////////////////////////////////////////
    // Rcpp::Rcout << "Update beta_key 2  "<< "\n";
    for(i = 0; i < 2; i++){
      
      newbeta_key2(i) = R::rnorm(oldbeta_key2(i), jump_beta_key(i));
      
      
      old_like_beta = new_like_beta = 0.0;
      
      // Calculate likelihood
      for(k = 0; k < (nrow - 1); k++){
        if(data(k, 0) == data(k + 1, 0)){ // Not last event for each pid
          
          // Data
          
          id = data(k, 0) - 1; // because the index start with 0 in rcpp
          from = data(k, 1) - 1;
          to = data(k + 1, 1) - 1;
          time1 = data(k, 2);// from time "t_sj-1"
          time2 = data(k + 1, 2); //to time "t_sj"
          res = data(k, 3);
          
          
          
          
          for(l = 0; l < ncov; l++){
            temp_cov(l) = data(k, 2 + l + 4);
          }
          
          // Hazard function
          key_temp_old = 0;
          key_temp_new = 0;
          
          for(l = 0; l < ncov; l++){
            key_temp_old +=  temp_cov(l) * oldbeta_cov(l);
            key_temp_new +=  temp_cov(l) * oldbeta_cov(l);
            
          }
          
          if(res == 1){
            key_temp_old2 = key_temp_old + oldbeta_key1(0) * keyind(from) + oldbeta_key1(1) * keyind(to);
            key_temp_new2 = key_temp_new + oldbeta_key1(0) * keyind(from) + oldbeta_key1(1) * keyind(to);
          }else{
            key_temp_old2 = key_temp_old + oldbeta_key2(0) * keyind(from) + oldbeta_key2(1) * keyind(to);
            key_temp_new2 = key_temp_new + newbeta_key2(0) * keyind(from) + newbeta_key2(1) * keyind(to);
          }
          
          
          
          
          if(transition(from, to) == 1){
            // transition(from, to) ==0 -> kappa(from, to) =0
            if(res == 1){
              old_like_beta += std::log(oldkappa1(from, to)) + std::log(oldtau(id)) + key_temp_old2;  
              new_like_beta += std::log(oldkappa1(from, to)) + std::log(oldtau(id)) + key_temp_new2;
            }else{
              old_like_beta += std::log(oldkappa2(from, to)) + std::log(oldtau(id)) + key_temp_old2;  
              new_like_beta += std::log(oldkappa2(from, to)) + std::log(oldtau(id)) + key_temp_new2;
            }
          }
          
          // Rcpp::Rcout << "from: "<< from << "/ to: "<< to << " / oldkappa(from): "<< oldkappa(from) <<"/ oldgamma(to): "<< oldgamma(to) << "/ oldtau(id): "<< oldtau(id) << "\n";
          // Rcpp::Rcout << "inda: "<< inda <<"/ oldbeta(1): "<< oldbeta(1) << "/  oldbeta(0) * doa: "<<  oldbeta(0) * doa <<" / oldbeta(2) * timea: "<< oldbeta(2) * timea << "\n";
          
          
          // Survival function
          for(j = 0; j < naction; j++){
            if(res == 1){

              key_temp_old2 = key_temp_old + oldbeta_key1(0) * keyind(from) + oldbeta_key1(1) * keyind(j);
              key_temp_new2 = key_temp_new + oldbeta_key1(0) * keyind(from) + oldbeta_key1(1) * keyind(j);
              
              old_like_beta -= oldkappa1(from, j) * oldtau(id) * (time2 - time1) * std::exp(key_temp_old2);
              new_like_beta -= oldkappa1(from, j) * oldtau(id) * (time2 - time1) * std::exp(key_temp_new2);  
            }else{
              

              key_temp_old2 = key_temp_old + oldbeta_key2(0) * keyind(from) + oldbeta_key2(1) * keyind(j);
              key_temp_new2 = key_temp_new + newbeta_key2(0) * keyind(from) + newbeta_key2(1) * keyind(j);
              
              old_like_beta -= oldkappa2(from, j) * oldtau(id) * (time2 - time1) * std::exp(key_temp_old2);
              new_like_beta -= oldkappa2(from, j) * oldtau(id) * (time2 - time1) * std::exp(key_temp_new2);
            }
            
          }
          
        }
      } // end likelihood
      
      num = new_like_beta;
      den = old_like_beta;
      
      
      // Rcpp::Rcout << "i: "<< i <<"/ old_like_beta: "<< old_like_beta << "/ new_like_beta: "<< new_like_beta << "\n";
      
      
      num += R::dnorm(newbeta_key2(i), pr_beta_mean, pr_beta_sd, 1);
      den += R::dnorm(oldbeta_key2(i), pr_beta_mean, pr_beta_sd, 1);
      
      ratio = num - den;
      
      
      if(ratio > 0.0) accept = 1;
      else{
        un = R::runif(0,1);
        if(std::log(un) < ratio) accept = 1;
        else accept = 0;
      }
      
      if(accept == 1){
        oldbeta_key2(i) = newbeta_key2(i);
        accept_beta_key2(i) += 1.0 / (niter * 1.0);
      }
      else newbeta_key2(i) = oldbeta_key2(i);
      
      
    }
    
    
    /////////////////////////////////////////////////////////////
    // beta_cov update
    /////////////////////////////////////////////////////////////
    // Rcpp::Rcout << "Update beta_cov  "<< "\n";
    for(m = 0; m < ncov; m++){
      
      
      newbeta_cov(m) = R::rnorm(oldbeta_cov(m), jump_beta_cov(m));
      // Rcpp::Rcout << "Update beta_cov : "<< m << "\n";
      // Rcpp::Rcout << oldbeta_cov(m) << "/"<< newbeta_cov(m) << "\n";
      // Rcpp::Rcout << temp_cov(l) << "\n";
      
      old_like_beta = new_like_beta = 0.0;
      
      // Calculate likelihood
      for(k = 0; k < (nrow - 1); k++){
        if(data(k, 0) == data(k + 1, 0)){ // Not last event for each pid
          
          // Data
          
          id = data(k, 0) - 1; // because the index start with 0 in rcpp
          from = data(k, 1) - 1;
          to = data(k + 1, 1) - 1;
          time1 = data(k, 2);// from time "t_sj-1"
          time2 = data(k + 1, 2); //to time "t_sj"
          res = data(k, 3);
          
          
          
          
          for(l = 0; l < ncov; l++){
            temp_cov(l) = data(k, 2 + l + 4);
            // Rcpp::Rcout << temp_cov(l) << "\n";
          }
          
          // Hazard function
          key_temp_old = 0;
          key_temp_new = 0;
          
          
          for(l = 0; l < ncov; l++){
            key_temp_old +=  temp_cov(l) * oldbeta_cov(l);
            key_temp_new +=  temp_cov(l) * newbeta_cov(l);
            
          }
          
          if(res == 1){
            key_temp_old2 = key_temp_old + oldbeta_key1(0) * keyind(from) + oldbeta_key1(1) * keyind(to);
            key_temp_new2 = key_temp_new + oldbeta_key1(0) * keyind(from) + oldbeta_key1(1) * keyind(to);
          }else{
            key_temp_old2 = key_temp_old + oldbeta_key2(0) * keyind(from) + oldbeta_key2(1) * keyind(to);
            key_temp_new2 = key_temp_new + oldbeta_key2(0) * keyind(from) + oldbeta_key2(1) * keyind(to);
          }
          
          if(transition(from, to) == 1){
            if(res == 1){
              old_like_beta += std::log(oldkappa1(from, to)) + std::log(oldtau(id)) + key_temp_old2;
              new_like_beta += std::log(oldkappa1(from, to)) + std::log(oldtau(id)) + key_temp_new2;
            }else{
              old_like_beta += std::log(oldkappa2(from, to)) + std::log(oldtau(id)) + key_temp_old2;
              new_like_beta += std::log(oldkappa2(from, to)) + std::log(oldtau(id)) + key_temp_new2;
            }
            
          }
          
          // Rcpp::Rcout << "from: "<< from << "/ to: "<< to << " / oldkappa(from): "<< oldkappa(from) <<"/ oldgamma(to): "<< oldgamma(to) << "/ oldtau(id): "<< oldtau(id) << "\n";
          // Rcpp::Rcout << "inda: "<< inda <<"/ oldbeta(1): "<< oldbeta(1) << "/  oldbeta(0) * doa: "<<  oldbeta(0) * doa <<" / oldbeta(2) * timea: "<< oldbeta(2) * timea << "\n";
          
          
          // Survival function
          for(j = 0; j < naction; j++){
            if(res == 1){

              
              key_temp_old2 = key_temp_old + oldbeta_key1(0) * keyind(from) + oldbeta_key1(1) * keyind(j);
              key_temp_new2 = key_temp_new + oldbeta_key1(0) * keyind(from) + oldbeta_key1(1) * keyind(j);
              
              old_like_beta -= oldkappa1(from, j) * oldtau(id) * (time2 - time1) * std::exp(key_temp_old2);
              new_like_beta -= oldkappa1(from, j) * oldtau(id) * (time2 - time1) * std::exp(key_temp_new2);
            }else{
     
              key_temp_old2 = key_temp_old + oldbeta_key2(0) * keyind(from) + oldbeta_key2(1) * keyind(j);
              key_temp_new2 = key_temp_new + oldbeta_key2(0) * keyind(from) + oldbeta_key2(1) * keyind(j);
              
              old_like_beta -= oldkappa2(from, j) * oldtau(id) * (time2 - time1) * std::exp(key_temp_old2);
              new_like_beta -= oldkappa2(from, j) * oldtau(id) * (time2 - time1) * std::exp(key_temp_new2);
            }
            
          }
          
        }
      } // end likelihood
      
      num = new_like_beta;
      den = old_like_beta;
      
      
      // Rcpp::Rcout << "i: "<< i <<"/ old_like_beta: "<< old_like_beta << "/ new_like_beta: "<< new_like_beta << "\n";
      
      // Rcpp::Rcout << new_like_beta << "\n";
      // Rcpp::Rcout << old_like_beta << "\n";
      num += R::dnorm(newbeta_cov(m), pr_beta_cov_mean, pr_beta_cov_sd, 1);
      den += R::dnorm(oldbeta_cov(m), pr_beta_cov_mean, pr_beta_cov_sd, 1);
      
      ratio = num - den;
      
      
      if(ratio > 0.0) accept = 1;
      else{
        un = R::runif(0,1);
        if(std::log(un) < ratio) accept = 1;
        else accept = 0;
      }
      
      if(accept == 1){
        // Rcpp::Rcout << "ACCEPT" << "\n";
        oldbeta_cov(m) = newbeta_cov(m);
        accept_beta_cov(m) += 1.0 / (niter * 1.0);
      }
      else newbeta_cov(m) = oldbeta_cov(m);
      
      
      
    }
    
    
    
    /////////////////////////////////////////////////////////////
    // Save samples
    /////////////////////////////////////////////////////////////
    // Rcpp::Rcout << "Save Samples  "<< "\n";
    if(iter >= nburn && iter % nthin == 0){
      for(i = 0; i < 2; i++){
        
        samp_beta_key1(count, i) = oldbeta_key1(i);
        samp_beta_key2(count, i) = oldbeta_key2(i);
        
      }
      
      for(m = 0; m <  ncov; m++){
        samp_beta_cov(count, m) = oldbeta_cov(m);
        
      }

      
      for(i = 0; i < nsample; i++) samp_tau(count,i) = oldtau(i);
      for(i = 0; i < naction; i++){
        for(j = 0; j < naction; j++){
          samp_kappa1(count,i,j) = oldkappa1(i, j);
          samp_kappa2(count,i,j) = oldkappa2(i, j);
        }
      } 
      
      
      count++;
    } // burn, thin
    
    
    /////////////////////////////////////////////////////////////
    // Print samples
    /////////////////////////////////////////////////////////////
    
    if(iter !=0 && iter % nprint == 0){
      Rcpp::Rcout << "Iteration: " << iter << "\n";
      // for(i = 0 ; i < nkey ; i++ ) {
      //   Rprintf("% .3f ", oldbeta(i));
      // }
      // for(i = 0 ; i < nsample ; i++ ) {
      //   Rprintf("% .3f ", oldtau(i));
      // }
      // for(i = 0 ; i < naction ; i++ ) {
      //   Rprintf("% .3f ", oldgamma(i));
      // }
      // for(i = 0 ; i < naction ; i++ ) {
      //   Rprintf("% .3f ", oldkappa(i));
      // }
    }
    
  } //end iterateion
  
  Rcpp::List output;
  output["beta_key1"] = samp_beta_key1;
  output["beta_key2"] = samp_beta_key2;
  output["beta_cov"] = samp_beta_cov;
  output["kappa1"] = samp_kappa1;
  output["kappa2"] = samp_kappa2;
  output["tau"] = samp_tau;
  output["accept_beta_key1"] = accept_beta_key1;
  output["accept_beta_key2"] = accept_beta_key2;
  output["accept_beta_cov"] = accept_beta_cov;
  return(output);
  
} // function end
