# Supplementary material for: Analysis of Log Data From an International Online Educational Assessment System: A Multi-State Survival Modeling Approach to Reaction Time Between and Across Action Sequence
Source: Psychometrika. 2025 Sep 1;90(4):1506–35. doi: 10.1017/psy.2025.10043 (PMC12660000; doi:10.1017/psy.2025.10043)
Supplement: Park et al. supplementary material [file S0033312325100434sup001.zip › code/Multi-state Survival Model for Log Data.R]

# current_path <-rstudioapi::getActiveDocumentContext()$path
# setwd(dirname(current_path ))
library("Rcpp")

jump_kappa = 0.1
jump_gamma = 0.1
jump_tau = 0.1

pr_a_kappa = 1
pr_b_kappa = 1
pr_a_gam = 1
pr_b_gam = 1
pr_a_tau = 1
pr_b_tau = 1


niter = 300000
nburn = 100000
nthin = 10
nprint= 10000


arg = commandArgs(trailingOnly = TRUE)
cc = as.numeric(arg[1])

country <- c("AT", "BE", "DE", "DK", "EE", "FI", "GB", "IE", "KR", "NL", "NO", "PL", "SK", "US")
con = country[cc]
print(con)


start <- Sys.time()
load(paste("lamp_return/v3_", con, "_item_short_beforemcmc_combine.RData", sep = ""))
# load(paste("cd_tally/v3_", con, "_item_short_beforemcmc_combine.RData", sep = ""))


nkey = length(key_num)
jump_beta_key = c(0.15, 0.2)
jump_beta_cov = c(0.03, 0.01, 0.03, 0.01, 0.07)

sourceCpp("process data mcmc.cpp")


transition_function  <- function(data, nstate){
  transition = matrix(0, nrow = nstate, ncol = nstate)
  row = nrow(data)
  data <- data.frame(data)
  for(i in 1:(row-1)){
    transition[data[i,"state_new"], data[i+1,"state_new"]] = transition[data[i,"state_new"], data[i+1,"state_new"]] + 1
  }
  return(transition)
}

nstate <- max(data$state_new)
transition1 = matrix(0, nrow = nstate, ncol = nstate)
transition2 = matrix(0, nrow = nstate, ncol = nstate)
for(i in 1:max(data$pid)){
  transition1 <- transition1 + transition_function(data[data$pid==i & data$res == 1,], nstate)
  transition2 <- transition2 + transition_function(data[data$pid==i & data$res == 0,], nstate)
}

transition_low <- 0
transition1 <- ifelse(transition1 > transition_low, 1, 0) 
transition2 <- ifelse(transition2 > transition_low, 1, 0)
transition <- ifelse(transition1+transition2 == 2, 1, 0)
sum(transition)

result <- process_notss(as.matrix(data), length(unique(data$pid)), niter, nburn, nthin, nprint, 
                        jump_beta_key, jump_beta_cov,
                        1, 1,
                        1, 1,
                        1, 1,
                        0, 2,
                        transition)


end <- Sys.time()
difftime(end, start, units = "mins") 
# save.image(paste("cd_tally/v3_", con, "_item_short_result_general-notss_combine.RData", sep = ""))
save.image(paste("lamp_return/v3_", con, "_item_short_result_general-notss_combine.RData", sep = ""))
