# Supplementary material for: Analysis of Log Data From an International Online Educational Assessment System: A Multi-State Survival Modeling Approach to Reaction Time Between and Across Action Sequence
Source: Psychometrika. 2025 Sep 1;90(4):1506–35. doi: 10.1017/psy.2025.10043 (PMC12660000; doi:10.1017/psy.2025.10043)
Supplement: Park et al. supplementary material [file S0033312325100434sup001.zip › code/pre-processing-cdtally.R]

library(dplyr)
library(xtable)
library(stringr)
current_path <-rstudioapi::getActiveDocumentContext()$path
setwd(dirname(current_path))

country <- c("AT", "BE", "DE", "DK", "EE", "FI", "GB", "IE", "KR", "NL", "NO", "PL", "SK", "US")
# country <- c("FI", "GB", "IE", "KR", "NL", "NO", "PL", "SK")


for(con in country){
  
  
  print(paste("Country: ", con, sep = ""))
  booklet = "PS1"
  item = "3"
  piacc_path = paste("./raw_data/", con, "_logdata.txt", sep = "")
  
  
  total = read.delim(piacc_path, quote = "")
  colnames(total)
  item = total %>% filter(booklet_id == booklet, item_id == item)
  save.image(paste("./raw_data/", con, "_u03a000s.RData", sep = ""))
  
  item = item[item$event_type!=c("DOACTION") & item$event_type!=c("ENVIRONMENT"),]
  item2 = item[item$event_type!=c("START") & item$event_type!=c("END"),]
  
  
  
  item_final <- item %>% filter(event_description != "id=endtask_txt3" & event_description != "id=endtask_txt4" &
                                  event_description != "id=endunit_txt3" & event_description != "id=endunit_txt4" &
                                  event_description != "id=sortValidation" & 
                                  event_type != "CONFIRMATION_OPENED" &
                                  event_type != "web bookmark_View" &
                                  event_type != "BOOKMARK_ADD" &
                                  event_type != "BOOKMARK_DELETE" &
                                  event_type != "BOOKMARK_VIEW" &
                                  event_type !="HISTORY_BACK" & event_type !="HISTORY_NEXT" &
                                  event_description != "id=help-menu" &
                                  event_description != "key=help" &
                                  !(event_description == "REQUEST" & event_type == "NEXT_INQUIRY") &
                                  !(event_description == "REQUEST" & event_type == "NEXT_ITEM") &
                                  event_type != "SS_SEARCH" &
                                  event_description != "id=u19a_popup1_txt1|*$value=Your file has been saved. Please click Close to continue. " &
                                  event_description != "id=endunit_txt2|*$value=Are you sure you want to continue to the next task? " &
                                  event_description != "id=hlpSS_txt10|*$value=Sort " &
                                  event_description != "id=hlpSS_txt2|*$value=Save " &
                                  event_description != "id=hlpWP_txt2|*$value=Save " &
                                  event_description != "id=hlpWP_txt7|*$value=Copy highlighted information " &
                                  event_description != "id=hlpWP_txt8|*$value=Paste " &
                                  event_description != "id=hlpWP_txt9|*$value=Paste a copy of selected information into another location " &
                                  event_description != "id=u19a_popup1_txt1|*$value=Your file has been saved. Please click Close to continue. " &
                                  event_description != "id=u03_default_txt14" &
                                  event_description != "id=u04a_popup1_txt2"
                                
  )
  
  remove_row <- c()
  for(i in 2:nrow(item_final)){
    if(item_final[i - 1, "event_type"] == "KEYPRESS" & item_final[i, "event_type"] == "KEYPRESS"){
      remove_row <- c(remove_row, i)
    }
    if(item_final[i, "event_type"] == "RESTART"){
      item_final[i, "event_description"] = "restart"
    }
    
    if(item_final[i, "event_type"] == "CELL_CHANGE" ){
      # item_final[i, "event_description"] = ""
      # value 이전내용만 남기기
      a <- str_locate(item_final[i, "event_description"], "row")[1, 1]
      temp <- as.character(str_sub(item_final[i, "event_description"], start = a, end = nchar(item_final[i, "event_description"])))
      item_final[i, "event_description"] <- temp
    }
    
    if(item_final[i, "event_type"] == "SS_SORT"){
      item_final[i, "event_description"] = ""
    }
    
    if(item_final[i, "event_type"] == "TEXTBOX_KILLFOCUS" | item_final[i, "event_type"] == "TEXTBOX_ONFOCUS" ){
      item_final[i, "event_description"] = ""
      # value 이전내용만 남기기 
      # a <- str_locate(item_final[i, "event_description"], "value=")[1, 1]
      # temp <- as.character(str_sub(item_final[i, "event_description"], start = 1, end = a-4))
      # item_final[i, "event_description"] <- temp
    }
    
    if(item_final[i, "event_type"] == "RADIO_BTN"){
      temp <- as.character(str_sub(item_final[i, "event_description"], start = 13, end = nchar(item_final[i, "event_description"])))
      item_final[i, "event_type"] = paste("Sort_Option2-", temp, sep = "")
      item_final[i, "event_description"] = ""
    }
    
    if(grepl("sortablecol", item_final[i, "event_description"], fixed = TRUE)){
      a <- str_locate(item_final[i, "event_description"], "index")[1, 1]
      temp <- as.character(str_sub(item_final[i, "event_description"], start = a, end = nchar(item_final[i, "event_description"])))
      item_final[i, "event_type"] = paste("Sort_Option1-", temp, sep = "")
    }
    
  }
  
  if(is.null(remove_row)){
    item_final2 <- item_final
  }else{
    item_final2 <- item_final[-remove_row,]
  }
  
  item_final2[item_final2 == "SS_SORT"] <- "Sort_Ok"
  item_final2[item_final2$event_description == "id=toolbar_bkm_btn", "event_type"] <- "toolbar_Bookmark"
  item_final2[item_final2$event_description == "id=toolbar_back_btn", "event_type"] <- "toolbar_Back"
  item_final2[item_final2$event_description == "id=toolbar_forward_btn", "event_type"] <- "toolbar_Forward"
  item_final2[item_final2$event_description == "id=toolbar_find_btn", "event_type"] <- "toolbar_Find"
  item_final2[item_final2$event_description == "id=toolbar_help_btn", "event_type"] <- "toolbar_Help"
  item_final2[item_final2$event_description == "id=toolbar_home_btn", "event_type"] <- "toolbar_Home"
  
  item_final2[item_final2$event_description == "id=wb-bookmarks-menu", "event_type"] <- "wb-Bookmark"
  item_final2[item_final2$event_description == "id=wb-edit-menu", "event_type"] <- "wb-Edit"
  item_final2[item_final2$event_description == "id=wb-help-menu", "event_type"] <- "wb-Help"
  item_final2[item_final2$event_description == "id=file-menu", "event_type"] <- "wb-File"
  
  
  item_final2[item_final2 == "TEXTBOX_KILLFOCUS"] <- "KEYPRESS"
  item_final2[item_final2 == "TEXTBOX_ONFOCUS"] <- "KEYPRESS"
  item_final2[item_final2$event_type == "CONFIRMATION_CLOSED" & item_final2$event_description == "action=CANCEL", "event_type"] <- "Next_Cancel"
  item_final2[item_final2$event_type == "CONFIRMATION_CLOSED" & item_final2$event_description == "action=OK", "event_type"] <- "Next_Ok"
  item_final2[item_final2$event_description == "id=spreadApp", "event_type"] <- "SpreadApp"
  item_final2[item_final2$event_description == "id=webApp", "event_type"] <- "WebApp"
  item_final2[item_final2$event_description == "id=add_bookmark_validation", "event_type"] <- "Bookmark_add_Ok"
  item_final2[item_final2$event_description == "id=add_bookmark_cancel", "event_type"] <- "Bookmark_add_Cancel"
  item_final2[item_final2$event_description == "id=del_bookmark_button", "event_type"] <- "Bookmark_delete"
  item_final2[item_final2$event_description == "id=wb-bookmarks-menu", "event_type"] <- "wb-Bookmark"
  item_final2[item_final2$event_description == "key=bookmark-add", "event_type"] <- "Bookmark_add"
  item_final2[item_final2$event_description == "key=bookmark-manage", "event_type"] <- "Bookmark_manage"
  item_final2[item_final2$event_description == "id=manage_bookmark_window_validation", "event_type"] <- "Bookmark-manage_Ok"
  item_final2[item_final2$event_description == "id=manage_bookmark_window_cancel", "event_type"] <- "Bookmark-manage_Cancel"
  item_final2[item_final2$event_description == "key=bookmark-manage", "event_type"] <- "Bookmark-manage"
  item_final2[item_final2$event_description == "key=bookmark-add", "event_type"] <- "Bookmark-add"
  item_final2[item_final2$event_description == "id=nextInquiry_button", "event_type"] <- "Next"
  item_final2[item_final2$event_description == "id=sortCancel", "event_type"] <- "Sort_Cancel"
  item_final2[item_final2$event_description == "id=spread-search-next-btn", "event_type"] <- "Search-next"
  item_final2[item_final2$event_description == "id=spread-search-previous-btn", "event_type"] <- "Search-back"
  item_final2[item_final2$event_description == "id=spread-search-btn", "event_type"] <- "Search_Ok"
  item_final2[item_final2$event_description == "id=ss-copy", "event_type"] <- "ss-Copy"
  item_final2[item_final2$event_description == "id=ss-cut", "event_type"] <- "ss-Cut"
  item_final2[item_final2$event_description == "id=ss-find", "event_type"] <- "ss_Find"
  item_final2[item_final2$event_description == "id=ss-help", "event_type"] <- "ss-Help"
  item_final2[item_final2$event_description == "id=ss-data-menu", "event_type"] <- "ss-menu-Data"
  item_final2[item_final2$event_description == "id=ss-edit-menu", "event_type"] <- "ss-menu-Edit"
  item_final2[item_final2$event_description == "id=ss-file-menu", "event_type"] <- "ss-menu-File"
  item_final2[item_final2$event_description == "id=ss-help-menu", "event_type"] <- "ss-menu-Help"
  item_final2[item_final2$event_description == "id=ss-paste", "event_type"] <- "ss-Paste"
  item_final2[item_final2$event_description == "id=ss-save", "event_type"] <- "ss-Save"
  item_final2[item_final2$event_description == "id=ss-sort", "event_type"] <- "ss-Sort"
  item_final2[item_final2$event_description == "key=find", "event_type"] <- "Search"
  item_final2[item_final2$event_description == "key=help", "event_type"] <- "Help"
  item_final2[item_final2$event_description == "key=save", "event_type"] <- "Save"
  item_final2[item_final2$event_description == "key=sort", "event_type"] <- "Sort"
  item_final2[item_final2$event_description == "key=undefined", "event_type"] <- "Help"
  item_final2[item_final2$event_type == "LISTBOX", "event_type"] <- "Bookmark-manage_list"
  item_final2[item_final2$event_type == "GET_HELP", "event_type"] <- "Help_answer"
  
  item_final2[item_final2$event_type == "COMBOBOX", "event_description"] <- ""
  item_final2[item_final2$event_type == "Bookmark_Cancel", "event_description"] <- ""
  item_final2[item_final2$event_type == "START", "event_description"] <- ""
  item_final2[item_final2$event_type == "Next_Ok", "event_description"] <- ""
  item_final2[item_final2$event_type == "Next_Cancel", "event_description"] <- ""
  item_final2[item_final2$event_type == "END", "event_description"] <- ""
  item_final2[item_final2$event_type == "KEYPRESS", "event_description"] <- ""
  item_final2[item_final2$event_type == "Bookmark_add", "event_description"] <- ""
  item_final2[item_final2$event_type == "Sort_Cancel", "event_description"] <- ""
  item_final2[item_final2$event_type == "SpreadApp", "event_description"] <- ""
  item_final2[item_final2$event_type == "WebApp", "event_description"] <- ""
  
  
  
  item_final2[item_final2$event_description == "id=splitHorizontal", "event_type"] <- "splitHorizontal"
  item_final2[item_final2$event_description == "id=splitVertical", "event_type"] <- "splitVertical"
  
  
  # a <- data.frame(table(item_final2$event_type, item_final2$event_description))
  # View(a[a$Freq!=0,])
  
  item_final2$event_description <- ""
  
  

  
  
  
  save.image(paste("./processed/", con, "_u03a000s_short3.RData", sep = ""))
}

for(cc in 1:length(country)){
  con = country[cc]
  load(paste("./processed/", con, "_u03a000s_short3.RData", sep = ""))
  item_final2$event_description <- ""
  if(cc==1){
    item_final_all <- item_final2
  }else{
    item_final_all <- rbind(item_final_all, item_final2)
  }
}

item_final_all$event_description <- ""
write.csv(unique(item_final_all[c("event_type")]),
          "./event_type_description_lamp_total.csv", row.names = F)

View(unique(item_final_all[c("event_type", "event_description")]))
nrow(unique(item_final_all[c("event_type", "event_description")]))
