# Supplementary material for: Analysis of Log Data From an International Online Educational Assessment System: A Multi-State Survival Modeling Approach to Reaction Time Between and Across Action Sequence
Source: Psychometrika. 2025 Sep 1;90(4):1506–35. doi: 10.1017/psy.2025.10043 (PMC12660000; doi:10.1017/psy.2025.10043)
Supplement: Park et al. supplementary material [file S0033312325100434sup001.zip › code/pre-processing-common.R]

######################################
# Step 1. Basic Process 
######################################

current_path <-rstudioapi::getActiveDocumentContext()$path
setwd(dirname(current_path))

library(dplyr)
# library(diprom)
library(dplyr)
library(stringr)
library(msm)
library(foreach)
library(doParallel)
library(lsa)
stopImplicitCluster()
registerDoParallel(cores = detectCores() - 1)


item_code_list <- c("U03x000S", "U23x000S")

# item_code_list <- c("U03a000S", "U19b000S")

for(item_code in item_code_list){
  source("./R/itemcode.R")
  
  
  out_dir = paste0(booklet$NAME[booklet$CODEBOOK == item_code], "/")
  print(out_dir)
  
  
  country <- c("AT", "BE", "DE", "DK", "EE", "FI", "GB", "IE", "KR", "NL", "NO", "PL", "SK", "US")
  prg <- c("user_prgautp1", "user_prgbelp1", "user_prgdeup1", "user_prgdnkp1", "user_prgestp1",
           "user_prgfinp1", "user_prggbrp1", "user_prgirlp1", "user_prgkorp1", "user_prgnldp1",
           "user_prgnorp1", "user_prgpolp1", "user_prgsvkp1", "user_prgusap1")
  
  {
    for(cc in 1:length(country)){
      
      con <- country[cc]
      pr <- prg[cc]
      
      if(item_code == "U03a000S"){
        piacc_path = paste("./data/processed/", con , "_", tolower(item_code),"_short3.RData", sep = "")
      }else if(item_code == "U19a000S"){
        piacc_path = paste("./data/processed/", con , "_", tolower(item_code),"_short.RData", sep = "")
      }else if(item_code == "U19b000S"){
        piacc_path = paste("./data/processed/", con , "_", tolower(item_code),"_short.RData", sep = "")
      }else if(item_code == "U06a000S"|item_code == "U06b000S"|item_code == "U07x000S"){
        piacc_path = paste("./data/processed/", con , "_", tolower(item_code),".RData", sep = "")
      }else{
        piacc_path = paste("./data/processed/", con , "_", tolower(item_code),"_short.RData", sep = "")
      }
      
      
      print(con)
      
      # read_piacc: filter item_code + remove the action which transition time is very short + organize description
      read_piacc = function(piacc_path, item_code, sub_str, ignore_str, core_event = NULL) {
        
        load(piacc_path)
        
        # item_final2 <- NULL
        if(is.null(item_final2)){
          item = item_final
        }else{
          item = item_final2
        }
        
        timestamp = as.numeric(item$timestamp)
        diff = c(diff(timestamp), 99999)
        item$diff = diff
        item = item[(item$diff >= 0) | (item$diff < 0 ), ] ## 수정 ##
        
        if (length(sub_str) != 0) {
          for (ii in 1:nrow(sub_str)){
            item$event_description = stringr::str_replace_all(item$event_description,
                                                              sub_str[ii,1], sub_str[ii,2])}
        }
        
        if (length(ignore_desc) != 0) {
          for (ii in 1:length(ignore_desc)) {
            item = item %>% mutate(event_description = ifelse(event_type == ignore_desc[ii],"",event_description)) }
        }
        
        item = item %>%
          mutate(event_concat = ifelse(event_description == "", event_type, paste0(event_type,"-",event_description))) %>%
          mutate(word = gsub(" ", "_", event_concat))  #replace " " to "_" in vector event_concat
        
        return(item)
      }
      
      library(dplyr)
      item = read_piacc(piacc_path, item_code, sub_str, ignore_str)
      item = item %>% group_by(SEQID) %>% mutate(event_num = 1:n())
      item = item %>% group_by(SEQID) %>% mutate(time = max(timestamp), num = max(event_num))
      
      temp = read.csv(paste("./data/PRG/user_response/", pr, ".csv", sep = ""))
      load(paste0("./data/PRG/response_data/data/raw/", con, "_prg.RData"))
      temp[temp == ""] <- NA
      response = na.omit(temp[,c("SEQID", item_code)])
      response$SEQID <- as.character(response$SEQID)
      item$SEQID <- as.character(item$SEQID)
      item = inner_join(item, response, by="SEQID")
      load(paste0("./data/PRG/response_data/data/raw/", con, "_prg.RData"))
      
      data10$SEQID <- as.character(data10$SEQID)
      item = inner_join(item, data10, by="SEQID")
      length(unique(item$SEQID))
      
      colnames(item)[colnames(item)==item_code] = "response"
      
      if(sum(item$word %in% "END") == 0){
        error_id = unique(item[(item$diff<0 & item$word != "end") ,"SEQID"]) #restart 때문에 time 이 중간에 0으로 reset 된사람들.
        item = data.frame(item[!(item$SEQID %in% c(error_id)),])
        error_id = unique(item[(item$diff<0 & item$word != "end") ,"SEQID"]) #restart 때문에 time 이 중간에 0으로 reset 된사람들.
        item = data.frame(item[!(item$SEQID %in% c(error_id)),])
      }else{
        error_id = unique(item[(item$diff<0 & item$word != "END") ,"SEQID"]) #restart 때문에 time 이 중간에 0으로 reset 된사람들.
        item = data.frame(item[!(item$SEQID %in% c(error_id)),])
        error_id = unique(item[(item$diff<0 & item$word != "END") ,"SEQID"]) #restart 때문에 time 이 중간에 0으로 reset 된사람들.
        item = data.frame(item[!(item$SEQID %in% c(error_id)),])
      }
      
      
      item <- item %>% 
        mutate(word = str_replace_all(word, "-", "_")) %>%
        mutate(word = str_replace_all(word, "=", "_")) %>%
        mutate(word = str_replace_all(word, "\\|", "_"))
      
      
      filter_item = function(item, sid = NULL) {
        
        
        ## a few more processing
        ## state to global env
        item =  item %>% filter(word !="START" & word !="END" & word !="Next" & word !="Next_Ok" & word !="Next_Cancel") # Remove who have only 3 action(start, next button, end)
        item =  item %>% filter(word !="start" & word !="end" & word !="next" & word !="next_ok" & word !="next_cancel") # Remove who have only 3 action(start, next button, end)
        
        ####################
        # Remove the person who have negative diff time
        ####################
        # error_id = unique(item[item$diff<0 & item$word != "END" ,"SEQID"])
        # item = data.frame(item[!(item$SEQID %in% c(error_id)),])
        
        ####################
        # 연속으로 나오는 word 제거
        ####################
        ww = item$word
        id = item$SEQID
        
        ww0 = ww[1:(length(ww)-1)]
        ww1 = ww[2:(length(ww))]
        
        dup = ww0 == ww1 # 연속으로 똑같은 word가 나오는지 여부
        dup0 = c(dup,  FALSE ) ## 연속으로 똑같은 word 중 두번째 word 위치 TRUE
        dup1 = c(FALSE ,  dup)
        
        idx = dup1 
        item = item[!idx, ] ## 연속으로 똑같은 word 행 삭제?
        
        n = nrow(item)
        pre = item$word[1:(n-1)]
        cur = item$word[2:n]
        dif = c(TRUE, !(cur == pre))
        
        idx = logical(n)
        for (i in 2:n) {
          if(dif[i] == FALSE && dif[i-1] == FALSE) {
            idx[i] = TRUE
          }
        }
        
        item <- item[!idx,]
        
        ####################
        # (remove) Include people whose sequence length is bigger than 1 ###(수정)### )
        ####################
        
        item = item %>% group_by(SEQID) %>% mutate(event_num = 1:n())
        item = item %>% group_by(SEQID) %>% mutate(new_num = max(event_num))
        
        if(item_code == "U03a000S"){
          # item <- item[item$new_num > 2,]
          item <- item[item$new_num > 1,]
        }else{
          item <- item[item$new_num > 1,]
          # item <- item[item$new_num > 2,]
        }
        
        
        return(item)
      }

      
      item <- filter_item(item)
      
      # if(item_code == "U03a000S"){
      #   state_name_list <- data.frame(read.csv("cd_tally_state_name_total.csv"))
      #   item_r <- left_join(item, state_name_list, by = "word")
      #   item <- subset(item_r, select = -c(word))
      #   colnames(item)[which(colnames(item) == "word2")] <- "word"
      # }else if(item_code == "U19b000S"){
      #   state_name_list <- read.csv("club_membership-2_state_name_total.csv")
      #   item_r <- left_join(item, state_name_list, by = "word")
      #   item <- subset(item_r, select = -c(word))
      #   colnames(item)[which(colnames(item) == "word2")] <- "word"
      # }
      
      item$word <- tolower(item$word)
      
      save.image(paste(out_dir,"processing_1_", con, "_item.RData", sep = ""))
      
      
      rm(item)
      
    }
    
  }
}


##################################
# Select People who answer both item (cdtally, membership)
##################################

# country <- c("AT", "BE", "DE", "DK", "EE", "FI", "GB", "IE", "KR", "NL", "NO", "PL", "SK", "US")
# 
# for(cc in 1:length(country)){
#   con = country[cc]
#   load(paste("cd_tally/", "processing_1_", con, "_item.RData", sep = ""))
#   data_id1 <- unique(paste(item$SEQID))
#   load(paste("club_membership-1/", "processing_1_", con, "_item.RData", sep = ""))
#   data_id2 <- unique(paste(item$SEQID))
#   
#   data_id_all <- intersect(data_id1, data_id2)
#   write.csv(data_id_all, paste("data/", con, "_both_id.csv", sep = ""), row.names = F)
# }


######################################
# Step 2. writeLines for selecting key action method & save all state
######################################
# current_path <-rstudioapi::getActiveDocumentContext()$path
# setwd(dirname(current_path))

library(dplyr)

item_code_list <- c("U03a000S", "U23x000S")


for(item_code in item_code_list){
  country <- c("AT", "BE", "DE", "DK", "EE", "FI", "GB", "IE", "KR", "NL", "NO", "PL", "SK", "US")
  
  source("./R/itemcode.R")
  
  
  out_dir = paste0(booklet$NAME[booklet$CODEBOOK == item_code], "/")
  print(out_dir)
  
  
  
  
  for(cc in 1:length(country)){
    con = country[cc]
    print(con)
    if(item_code == "U03a000S"){
      load(paste("cd_tally/", "processing_1_", con, "_item.RData", sep = ""))
    }else if(item_code == "U19a000S"){
      load(paste("club_membership-1/", "processing_1_", con, "_item.RData", sep = ""))
    }else if(item_code == "U19b000S"){
      load(paste("club_membership-2/", "processing_1_", con, "_item.RData", sep = ""))
    }else{
      load(paste(out_dir, "processing_1_", con, "_item.RData", sep = ""))
    }
    
    
    
    # data_id_all <- as.character(data.frame(read.csv(paste("data/", con, "_both_id.csv", sep = ""), header = T))[,1])
    # item <- item[item$SEQID %in% data_id_all, ]
    
    
    item <- item %>% group_by(SEQID) %>% mutate(pid=cur_group_id())
    
    if(item_code == "U19b000S"){
      item2 = item[item$response==2,] # correct
      item3 = item[item$response==1 | item$response == 0,] # incorrect  
    }else if(item_code == "U03a000S"| item_code == "U06a000S" |item_code == "U06b000S"|item_code == "U07x000S"){
      item2 = item[item$response==1,] # correct
      item3 = item[item$response==7,] # incorrect  
    }else if(item_code == "U02x000S"|item_code == "U23x000S"|item_code == "U11b000S"){
      item2 = item[item$response==3,] # correct
      item3 = item[item$response==2 |item$response==1 | item$response == 0,] # incorrect  
    }
    

    
    filter_item = function(item, file_name, sid = NULL, total = T) {
      
      ####################
      # Make all state name
      ####################
      
      if(total == TRUE){
        if(cc == 1){
          state_name <<- unique(item$word)
        }else{
          if(length(setdiff(unique(item$word), state_name)) > 0){
            settemp <- setdiff(unique(item$word), state_name)
            state_name <<- c(state_name, settemp)
          } 
        }
      }
      
      # if(cc == 14){
      #   if(item_code == "U03a000S"){
      #     write.csv(state_name, "cd_tally_state_name.csv", row.names = F)
      #   }else if(item_code == "U19a000S"){
      #     write.csv(state_name, "club_membership_state_name.csv", row.names = F)
      #   }else if(item_code == "U19b000S"){
      #     write.csv(state_name, "club_membership-2_state_name.csv", row.names = F)
      #   }
      # }
      
      
      ntate = numeric(nrow(item))
      ii = 0
      for(ww in item$word){
        ii = ii + 1
        ntate[ii] = which(state_name == ww)
      }
      item$state = ntate # state: word 번호화
      
      
      ####################
      # Sentence (writeLines)
      ####################
      id = unique(item$SEQID)
      seqs = character(length(id))
      dataset <<- data.frame()
      length_check = rep(0, max(id))
      for (i in id){
        set = item$word[item$SEQID == i]
        seqs[i] = paste(set , collapse = " ")
        dataset[i, 1] <- seqs[i]
        dataset[i, 2] <- item[item$SEQID==i, "response"][1,]
      }
      
      if (is.null(sid)) {
        seqs = seqs[id]
      } else {
        seqs = seqs[sid]
      }
      
      
      writeLines(seqs, file_name)  
      
      
      
      return(item)
    }
    
    item <- filter_item(item, paste(out_dir, "item_sentence_", con, ".txt", sep = ""))
    item2 <- filter_item(item2, paste(out_dir, "item_sentence_correct_", con, ".txt", sep = ""), total = FALSE)
    item3 <- filter_item(item3, paste(out_dir, "item_sentence_incorrect_", con, ".txt", sep = ""), total = FALSE)
    
    save.image(paste(out_dir,"processing_2_", con, "_item.RData", sep = ""))
  }
  
  item_sentence_total <- NULL
  for(cc in 1:length(country)){
    con = country[cc]
    temp <- readLines(paste(out_dir, "item_sentence_", con, ".txt", sep = ""))
    item_sentence_total <- c(item_sentence_total, temp)
  }
  
  writeLines(item_sentence_total, paste(out_dir, "item_sentence_total.txt", sep = ""))
  
  
  
  item_sentence_incorrect_total <- NULL
  for(cc in 1:length(country)){
    con = country[cc]
    temp <- readLines(paste(out_dir, "item_sentence_incorrect_", con, ".txt", sep = ""))
    item_sentence_incorrect_total <- c(item_sentence_incorrect_total, temp)
  }
  
  writeLines(item_sentence_incorrect_total, paste(out_dir, "item_sentence_incorrect_total.txt", sep = ""))
  
  
  
  item_sentence_correct_total <- NULL
  for(cc in 1:length(country)){
    con = country[cc]
    temp <- readLines(paste(out_dir, "item_sentence_correct_", con, ".txt", sep = ""))
    item_sentence_correct_total <- c(item_sentence_correct_total, temp)
  }
  
  writeLines(item_sentence_correct_total, paste(out_dir, "item_sentence_correct_total.txt", sep = ""))
}

######################################
# Step 1-2. Calculate correct rate
######################################

current_path <-rstudioapi::getActiveDocumentContext()$path
setwd(dirname(current_path))
library(dplyr)
library(xtable)
country <- c("AT", "BE", "DE", "DK", "EE", "FI", "GB", "IE", "KR", "NL", "NO", "PL", "SK", "US")

data_id_all_list <- c()
for(cc in 1:length(country)){
  con = country[cc]
  print(con)
  load(paste("lamp_return/", "processing_2_", con, "_item.RData", sep = ""))
  
  item_new <- item
  
  A = as.data.frame(item_new %>% group_by(pid) %>% summarise(A = mean(as.numeric(response))))
  A$A <- ifelse(A$A==2, 1, 0)
  res <- A$A
  if(cc == 1){
    res_list2 <- table(res)
  }else{
    res_list2 <- rbind(res_list2, table(res))
  }
}


row.names(res_list2) <- country
res_list2 <- as.data.frame(res_list2)
res_list2$prop <- res_list2[,2]/ (res_list2[,1] + res_list2[,2])
res_list_mem <- res_list2
sum(res_list_mem$'0' + res_list_mem$'1') + 7640
# CDtally
data_id_all_list <- c()
res_list2 <- c()
for(cc in 1:length(country)){
  con = country[cc]
  print(con)
  load(paste("cd_tally/", "processing_2_", con, "_item.RData", sep = ""))
  # load(paste("cd_tally/", "processing_1_", con, "_item.RData", sep = ""))
  
  
  # data_id_all <- as.character(data.frame(read.csv(paste("data/", con, "_both_id.csv", sep = ""), header = T))[,1])
  # data_id_all_list[cc] <- length(data_id_all)
  # 
  # item_new <- item[item$SEQID %in% data_id_all, ]
  
  item_new <- item
  
  A = as.data.frame(item_new %>% group_by(pid) %>% summarise(A = mean(as.numeric(response))))
  # A = as.data.frame(item_new %>% group_by(SEQID) %>% summarise(A = mean(as.numeric(response))))
  A$A <- ifelse(A$A==7, 0, 1)
  res <- A$A
  if(cc == 1){
    res_list2 <- table(res)
  }else{
    res_list2 <- rbind(res_list2, table(res))
  }
}


row.names(res_list2) <- country
res_list2 <- as.data.frame(res_list2)
res_list2$prop <- res_list2[,2]/ (res_list2[,1] + res_list2[,2])

res_list_cdtally <- res_list2

res_list_final <- cbind(res_list_cdtally,res_list_mem )
xtable(res_list_final)

sum(res_list_final[,1] + res_list_final[,2])


# save.image("correct_rate.RData")
load("correct_rate.RData")


######################################
# Step 2. Select Key actions
######################################

# CDTALLY ##############################
current_path <-rstudioapi::getActiveDocumentContext()$path
setwd(dirname(current_path))

library(dplyr)
# library(diprom)
library(dplyr)
library(stringr)
library(msm)
library(foreach)
library(doParallel)
library(lsa)
library(xtable)
stopImplicitCluster()
registerDoParallel(cores = detectCores() - 1)
library(tidytext)

item_code = "U03a000S"
item_code = "U23x000S"
item_code_list <- c("U03a000S", "U23x000S")

for(item_code in item_code_list){
  {
    source("./R/itemcode.R")
    out_dir = paste0(booklet$NAME[booklet$CODEBOOK == item_code], "/")
    
    
    
    # doParallel::registerDoParallel(2)
    
    country <- c("AT", "BE", "DE", "DK", "EE", "FI", "GB", "IE", "KR", "NL", "NO", "PL", "SK", "US")
    prg <- c("user_prgautp1", "user_prgbelp1", "user_prgdeup1", "user_prgdnkp1", "user_prgestp1",
             "user_prgfinp1", "user_prggbrp1", "user_prgirlp1", "user_prgkorp1", "user_prgnldp1",
             "user_prgnorp1", "user_prgpolp1", "user_prgsvkp1", "user_prgusap1")
    
    
    
    incorrect_seq <- readLines(paste("./", out_dir, "item_sentence_incorrect_total.txt", sep = ""))
    correct_seq <- readLines(paste("./", out_dir, "item_sentence_correct_total.txt", sep = ""))
    
    incorrect_dat <- data.frame(id = 1:length(incorrect_seq), text = incorrect_seq)
    correct_dat <- data.frame(id = 1:length(correct_seq), text = correct_seq)
    
    incorrect_dat <- incorrect_dat %>% 
      mutate(text = str_replace_all(text, "-", "_")) %>%
      mutate(text = str_replace_all(text, "=", "_")) %>%
      mutate(text = str_replace_all(text, "\\|", "_"))
    
    incorect_bigrams <- incorrect_dat %>% 
      unnest_tokens(bigram, text, token = "ngrams", n= 1)
    
    correct_dat <- correct_dat %>% 
      mutate(text = str_replace_all(text, "-", "_")) %>%
      mutate(text = str_replace_all(text, "=", "_")) %>%
      mutate(text = str_replace_all(text, "\\|", "_"))
    
    corect_bigrams <- correct_dat %>% 
      unnest_tokens(bigram, text, token = "ngrams", n= 1)
    
    
    sf_correct <- data.frame(table(corect_bigrams$bigram))
    sf_incorrect <- data.frame(table(incorect_bigrams$bigram))
    
    
    sf_correct_temp <- data.frame(table(corect_bigrams$bigram, corect_bigrams$id))
    sf_incorrect_temp <- data.frame(table(incorect_bigrams$bigram, incorect_bigrams$id))
    
    colnames(sf_correct_temp) <- c("word", "id", "value")
    colnames(sf_incorrect_temp) <- c("word", "id", "value")
    
    
    df_correct <- reshape(sf_correct_temp, idvar=c("word"), timevar = "id", direction="wide")
    df_incorrect <- reshape(sf_incorrect_temp, idvar=c("word"), timevar = "id", direction="wide")
    # View(df_correct)
    # View(df_incorrect)
    
    N = length(unique(sf_correct_temp$id)) + length(unique(sf_incorrect_temp$id))
    total_table = data.frame()
    
    df_correct2 = data.frame(df_correct)
    df_incorrect2 = data.frame(df_incorrect)
    
    df_correct2 <- apply(df_correct2[,-1], 2,  as.numeric)
    df_incorrect2 <- apply(df_incorrect2[,-1], 2,  as.numeric)
    
    df_correct_name = df_correct$word
    df_incorrect_name = df_incorrect$word
    ###################################3
    # Summary
    ###################################3
    
    ###  # Act Freq ###### (전체 action frequency)
    temp1 = data.frame()
    temp1 = data.frame(rowSums(df_correct2))
    temp1$action = df_correct_name
    
    temp2 = data.frame()
    temp2 = data.frame(rowSums(df_incorrect2))
    temp2$action = df_incorrect_name
    
    temp_join_act = full_join(temp1, temp2, by = "action")
    temp_join_act[is.na(temp_join_act)] = 0
    
    # 전체 action 나온 횟수 
    act_freq = temp_join_act$rowSums.df_correct2. + temp_join_act$rowSums.df_incorrect2. 
    
    
    ### seq Freq ###### (해당 action할 sequence frequency)
    temp1 = data.frame()
    temp1 = data.frame(rowSums(ifelse(df_correct2>0, 1, 0)))
    temp1$action = df_correct_name
    
    temp2 = data.frame()
    temp2 = data.frame(rowSums(ifelse(df_incorrect2>0, 1, 0)))
    temp2$action = df_incorrect_name
    
    temp_join_seq = full_join(temp1, temp2, by = "action")
    temp_join_seq[is.na(temp_join_seq)] = 0
    
    # seq freq
    seq_freq = temp_join_seq$rowSums.ifelse.df_correct2...0..1..0.. + temp_join_seq$rowSums.ifelse.df_incorrect2...0..1..0.. 
    
    # We only use data having ISF weights > 0
    remove <- c(which(seq_freq == N))
    
    ###### Correct ###### 
    # Freq in Correct - Raw
    correct_raw = data.frame(raw = temp_join_act$rowSums.df_correct2., action = temp_join_act$action)
    # Freq in Correct - Wgt
    tt = temp1$rowSums.ifelse.df_correct2...0..1..0.. # action 수 
    weight_correct = df_correct2
    for(i in 1:nrow(df_correct2)){
      for(j in 1:ncol(df_correct2)){
        if(df_correct2[i, j] != 0){
          weight_correct[i, j] = (1 + log(df_correct2[i, j])) * log(N / tt[i])
        }
      }
    }
    correct_wgt = data.frame(weight_correct = rowSums(weight_correct), action = df_correct_name)
    
    correct_total <- left_join(correct_raw, correct_wgt, by = "action")
    
    ###### Incorrect ######
    # Freq in Incorrect - Raw
    incorrect_raw = data.frame(raw = temp_join_act$rowSums.df_incorrect2., action = temp_join_act$action)
    # Freq in Correct - Wgt
    tt = temp2$rowSums.ifelse.df_incorrect2...0..1..0.. # action 수 
    weight_incorrect = df_incorrect2
    for(i in 1:nrow(df_incorrect2)){
      for(j in 1:ncol(df_incorrect2)){
        if(df_incorrect2[i, j] != 0){
          weight_incorrect[i, j] = (1 + log(df_incorrect2[i, j])) * log(N / tt[i])
        }
      }
    }
    incorrect_wgt = data.frame(weight_incorrect = rowSums(weight_incorrect), action = df_incorrect_name)
    
    incorrect_total <- left_join(incorrect_raw, incorrect_wgt, by = "action")
    
    total_table = data.frame(action = correct_total$action, seq_freq = seq_freq, act_freq = act_freq,
                             correct_raw = correct_total$raw, correct_weight = correct_total$weight,
                             incorrect_raw = incorrect_total$raw, incorrect_weight = incorrect_total$weight)
    
    total_table_final <- total_table
    
    total_table_final[is.na(total_table_final)] = 0
    
    #### Calculate the chi-score
    chi_square_score = data.frame(total_table_final$action)
    chi_score <- c()
    correct_indicator <- rep(0, nrow(chi_square_score))
    remove <- c()
    for(i in 1: nrow(total_table_final)){
      # print(i)
      n = total_table_final$correct_weight[i]
      m = total_table_final$incorrect_weight[i]
      A = sum(total_table_final$correct_weight) - n
      B = sum(total_table_final$incorrect_weight) - m
      M = sum(total_table_final$correct_weight + total_table_final$incorrect_weight)
      
      e_11 <- (n+m) * (n+A) / (n+m+A+B)
      e_12 <- (n+m) * (m+B) / (n+m+A+B)
      e_21 <- (A+B) * (n+A) / (n+m+A+B)
      e_22 <- (A+B) * (m+B) / (n+m+A+B)
      
      if(e_11 < 5 | e_12 < 5 | e_21 < 5| e_22 < 5){
        remove <- c(remove, i)
      }
      
      chi_score[i] <- M*(n*B - m*A)^2/{(n+m)*(n+A)*(m+B)*(A+B)}
      
      if(n/m > A/B) {
        correct_indicator[i] <- 1
      }
      
    }
    
    chi_square_score$chi_score = chi_score
    correct_indicator2 <- c()
    if(length(remove) != 0){
      total_table_final <- total_table_final[-remove,]
      chi_square_score <- chi_square_score[-remove,]
      correct_indicator2 <- correct_indicator[-remove]
    }else{
      correct_indicator2 <- correct_indicator
    }
    
    correct_indicator <- correct_indicator2
    
    
    library(xtable)
    print(xtable(head(total_table_final[order(total_table_final$correct_weight, decreasing = T),], 14)), include.rownames=FALSE)
    xtable(head(total_table_final[order(total_table_final$incorrect_weight, decreasing = T),], 11))
    
    chi_square_score_correct <- chi_square_score[correct_indicator == 1,]
    print(xtable(head(chi_square_score_correct[order(chi_square_score_correct$chi_score, decreasing = T),], 15)), include.rownames=FALSE)
  }
}

library(ggplot2)
chi_square_score_correct <- chi_square_score[correct_indicator == 1,]
chi_square_score_correct2 <- chi_square_score_correct[order(chi_square_score_correct$chi, decreasing = T),]
colnames(chi_square_score_correct2) <- c("key", "chi")
chi_square_score_correct2$key <- factor(chi_square_score_correct2$key, levels = chi_square_score_correct2$key)

print(xtable(cbind(total_table_final[, c("action")], round(total_table_final[, c("correct_raw", "incorrect_raw")], 0))), include.rownames=FALSE,
      round = 0)


# Chi square line plot ######################

gg <- ggplot(data=chi_square_score_correct2[1:20,], aes(x=key, y=chi, group=1)) +
  geom_line()+
  geom_point() +
  theme(axis.text.x = element_text(size=13,face='bold',angle=60, hjust=1),
        axis.text.y = element_text(size=17,face='bold'),
        axis.title.y = element_text(size=17,face='bold')) +
  # ylim(c(0, 1000))+
  xlab("") +
  ylab("Chi-Square Score")
gg
# pdf("chi_square-cdtally2.pdf")
pdf("chi_square-lampreturn.pdf")

print(gg)
dev.off()

######################################
# Step 3. Preprocessing keyaction
######################################

current_path <-rstudioapi::getActiveDocumentContext()$path
setwd(dirname(current_path))

library(dplyr)
library(dplyr)
library(stringr)
library(msm)
library(foreach)
library(doParallel)
library(lsa)
stopImplicitCluster()
registerDoParallel(cores = detectCores() - 1)

###############################
# itemcode.R File
###############################

# item_code = "U19b000S"
# item_code = "U03a000S"

country <- c("AT", "BE", "DE", "DK", "EE", "FI", "GB", "IE", "KR", "NL", "NO", "PL", "SK", "US")
prg <- c("user_prgautp1", "user_prgbelp1", "user_prgdeup1", "user_prgdnkp1", "user_prgestp1",
         "user_prgfinp1", "user_prggbrp1", "user_prgirlp1", "user_prgkorp1", "user_prgnldp1",
         "user_prgnorp1", "user_prgpolp1", "user_prgsvkp1", "user_prgusap1")

item_code_list <- c("U03a000S", "U23x000S")

for(item_code in item_code_list){
  source("./R/itemcode.R")
  out_dir = paste0(booklet$NAME[booklet$CODEBOOK == item_code], "/")
  
  load(paste(out_dir,"processing_2_", "US", "_item.RData", sep = ""))
  state_name_list1 <- data.frame(num = 1:length(state_name), state_name = state_name)
  
  for(cc in 1:length(country)){
    con <- country[cc]
    print(con)
    load(paste(out_dir,"processing_2_", con, "_item.RData", sep = ""))
    
    key_num <- c()
    if(item_code == "U03a000S"){

      key_num[1] <- which(state_name == "so_1_3")
      key_num[2] <- which(state_name == "so_2_asc")
      key_num[3] <- which(state_name == "so_ok")
      key_num[4] <- which(state_name == "so")
      key_num[5] <- which(state_name == "ss_data")
      key_num[6] <- which(state_name == "so_2_desc")
      key_num[7] <- which(state_name == "ss_so")
      
      
      
    }else if(item_code == "U19a000S"){
      # state_name <- (data.frame(read.csv("club_membership-2_state_name.csv", sep = ""), header = T))[,1]
      
      key_num <- c()
      key_num[1] <- which(state_name == "So_2_desc")
      key_num[2] <- which(state_name == "So")
      key_num[3] <- which(state_name == "So_1_3")
      key_num[4] <- which(state_name == "So_2_asc")
      key_num[5] <- which(state_name == "SS_data")
      key_num[6] <- which(state_name == "So_1_4")
      key_num[7] <- which(state_name == "So_1_0")
      key_num[8] <- which(state_name == "SS_So")
      key_num[9] <- which(state_name == "So_Ok")
      
    }else if(item_code == "U23x000S"){
      
      
      key_num <- c()
      key_num[1] <- which(state_name == "wb_pg_8_4_reason_4")
      key_num[2] <- which(state_name == "wb_pg_8_4_submit")
      key_num[3] <- which(state_name == "wb_pg_8_4_request_1")
      key_num[4] <- which(state_name == "wb_pg_8_4")
      key_num[5] <- which(state_name == "wb")
      key_num[6] <- which(state_name == "wb_pg_8")
      key_num[7] <- which(state_name == "em")
      key_num[8] <- which(state_name == "em_m_view_305")
      key_num[9] <- which(state_name == "wb_hist_back")
      key_num[10] <- which(state_name == "keypress")
      key_num[11] <- which(state_name == "em_f_view")
      key_num[12] <- which(state_name == "wb_pg_8_2")
      key_num[13] <- which(state_name == "wb_pg_8_3")
    }else if(item_code == "U06a000S"){
      
      
      key_num <- c()
      key_num[1] <- which(state_name == "choose_1_3")
      key_num[2] <- which(state_name == "choose_4_2")
      key_num[3] <- which(state_name == "choose_3_1")
      key_num[4] <- which(state_name == "choose_5_1")
      key_num[5] <- which(state_name == "choose_2_4")
      key_num[6] <- which(state_name == "link_pop")
      key_num[7] <- which(state_name == "wb_pg_1")
    }else if(item_code == "U11b000S"){
      
      
      key_num <- c()
      key_num[1] <- which(state_name == "view_f")
      key_num[2] <- which(state_name == "view_m_703")
      key_num[3] <- which(state_name == "view_m_702")
      key_num[4] <- which(state_name == "move_m")
      key_num[5] <- which(state_name == "view_m_701")
      key_num[6] <- which(state_name == "drag_m")
      key_num[7] <- which(state_name == "drop_m")
      
    }else if(item_code == "U07x000S"){
      
      
      key_num <- c()
      key_num[1] <- which(state_name == "pg_4_buy")
      key_num[2] <- which(state_name == "pg_4_1")
      key_num[3] <- which(state_name == "pg_4_buy_c")
      key_num[4] <- which(state_name == "pg_5_1")
      key_num[5] <- which(state_name == "pg_1_1")
      key_num[6] <- which(state_name == "pg_4_1")
      key_num[7] <- which(state_name == "pg_popup")
      key_num[8] <- which(state_name == "pg_4")
      key_num[9] <- which(state_name == "pg_3_1")
      
    }
    
    
    item <- data.frame(item)
    item$timestamp <- as.numeric(item$timestamp)/60000  # Time provides a time stamp in milliseconds (https://link.springer.com/chapter/10.1007/978-3-030-47515-4_10)
    
    for(i in 1:max(item$pid)){
      
      # whether starting and ending action is key action
      item[item$pid == i, "key_idx1"] <- ifelse(item[item$pid == i,]$"state" %in% key_num, 1, 0)
      temp <- item[item$pid == i, "key_idx1"]
      item[item$pid == i, "key_idx2"] <- c(temp[-1], 0)
    }
    
    if(item_code == "U19b000S"){
      item$res <- ifelse(item$response==2, 1, 0)
      
    }else if(item_code == "U03a000S"|item_code == "U06a000S"|item_code == "U07x000S"){
      item$res <- ifelse(item$response==1, 1, 0)
    }else if(item_code == "U23x000S"){
      item$res <- ifelse(item$response==3, 1, 0)
    }else if(item_code == "U02x000S"|item_code == "U11b000S"){
      item$res <- ifelse(item$response==3, 1, 0)
    }
    
    
    item$con <- cc

    data = data.frame(item) %>%
      select(pid, state, timestamp, res, key_idx1, key_idx2,
             colnames(data1)[2:ncol(data1)])
    print(length(unique(data$pid)))
    a <- data.frame(data) %>% group_by(pid) %>% summarise(res = res[1])
    print(table(a$res))
    
    state_name
    
    library(dplyr)
    data <- data %>% group_by(state) %>% mutate(state_new=cur_group_id())
    
    if(cc==1){
      state_name_list_all <- state_name_list1
    }
    
    state_name_list_all[,cc+2] <- NA
    state_name_list_all[sort(unique(data$state)), cc+2] <- sort(unique(data$state_new))
    colnames(state_name_list_all)[cc+2] <- con
    
    data <- subset(data, select = -c(state) )
    data <- data %>% relocate(state_new, .after=pid)
    
    if(cc==14){
      if(item_code == "U23x000S"){
        write.csv(state_name_list_all, "state_name_list_lamp.csv", row.names = F)
      }else if(item_code == "U03a000S"){
        write.csv(state_name_list_all, "state_name_list_cdtally.csv", row.names = F)
      }
    }

    save.image(paste(out_dir, "v3_", con, "_item_short_beforemcmc_combine.RData", sep = ""))
    if(cc == 1){
      data_final_o <- item
      data_final <- data
      data_final$new_id <- data$pid
      data_final_o$new_id <- item$pid
    }else{
      item$new_id <- as.numeric(data_final_o[nrow(data_final_o), "new_id"]) + c(item$pid)
      data$new_id <- as.numeric(data_final[nrow(data_final), "new_id"]) + c(data$pid)
      data_final_o$response <- as.numeric(data_final_o$response)
      item$response <- as.numeric(item$response)
      
      data_final_o <- rbind(data_final_o, item)
      data_final <- rbind(data_final, data)
    }
    
    
    
    rm(item)
    rm(item2)
    rm(item3)
  }
  
  save.image(paste(out_dir, "v3_item_short_beforemcmc_all_combine.RData", sep = ""))
}
