# Supplementary material for: Analysis of Log Data From an International Online Educational Assessment System: A Multi-State Survival Modeling Approach to Reaction Time Between and Across Action Sequence
Source: Psychometrika. 2025 Sep 1;90(4):1506–35. doi: 10.1017/psy.2025.10043 (PMC12660000; doi:10.1017/psy.2025.10043)
Supplement: Park et al. supplementary material [file S0033312325100434sup001.zip › code/pre-processing-lampreturn.R]

library(dplyr)
library(xtable)
library(stringr)
current_path <-rstudioapi::getActiveDocumentContext()$path
setwd(dirname(current_path))

country <- c("AT", "BE", "DE", "DK", "EE", "FI", "GB", "IE", "KR", "NL", "NO", "PL", "SK", "US")
# country <- c("FI", "GB", "IE", "KR", "NL", "NO", "PL", "SK")


for(cc in 1:length(country)){
  
  {
    con = country[cc]
    print(con)
    booklet = "PS2"
    item = "7"
    item_code = "u23x000s"
    piacc_path = paste("./raw_data/", con, "_logdata.txt", sep = "")
    
    total = read.delim(piacc_path,quote="")
    item = total %>% filter(booklet_id == booklet, item_id == item)
    
    # save.image(paste("./raw_data/", con, "_u23x000s.RData", sep = ""))
    item = item[item$event_type!=c("DOACTION") & item$event_type!=c("ENVIRONMENT"),]
    
    #write.csv(unique(item[c("event_type", "event_description")]), "./event_type_description_u23x000s_us.csv", row.names = F)
    
    
    item_final <- item %>% filter(event_type != "MAIL_SENT" &
                                    event_type != "BOOKMARK_ADD" &
                                    event_type != "MC_HELP_TOOLBAR" &
                                    event_type != "MC_HELP_MENUITEM" &
                                    event_type != "WB_HELP_MENUITEM" &
                                    event_type != "WP_HELP_MENUITEM" &
                                    event_type != "WB_HELP_TOOLBAR" & 
                                    event_type != "WP_HELP_TOOLBAR" &
                                    event_type != "COPY" & event_type != "PASTE" &
                                    event_type != "SORT_MENU" & event_type != "BOOKMARK_VIEW" &
                                    event_type != "COPY_MENUITEM" &
                                    event_type != "PASTE_MENUITEM" &
                                    event_type != "BOOKMARK_TOOLBAR" & event_type != "SUBMIT_RESERVATION" & 
                                    event_type != "SUBMIT_RESERVATION_SUCCESS" & 
                                    event_type != "SUBMIT_RESERVATION_FAILURE" &
                                    event_type != "CHANGE_RESERVATION_SUCCESS" & 
                                    event_type != "CHANGE_RESERVATION_FAILURE" &
                                    event_type != "DELETE_FOLDER" & event_type != "NEW_FOLDER" & 
                                    event_type != "MC_SORT" & 
                                    event_type != "HOME_TOOLBAR" & 
                                    event_type != "HISTORY_BACK_TOOLBAR" & event_type != "HISTORY_FORWARD_TOOLBAR" & 
                                    event_type != "HISTORY_BACK" & event_type != "HISTORY_NEXT" &
                                    event_description != "id=endtask_txt3" & event_description != "id=endtask_txt4" &
                                    event_description != "id=endunit_txt3" & event_description != "id=endunit_txt4" &
                                    !(event_description == "id=nextInquiry_button" & event_type == "BUTTON") &
                                    event_description != "type=TASK" & event_description != "type=UNIT" &
                                    event_description != "pageid=unit03default|*$title=CD World|*$url=http://ntweb.CDWorld.org" &
                                    event_description != "pageid=unit03default|*$title=CD World|*$url=http://ntweb.CDWorld.org" &
                                    !(event_description == "REQUEST" & event_type == "NEXT_INQUIRY") &
                                    !(event_description == "REQUEST" & event_type == "NEXT_ITEM") &
                                    event_description != "id=endtask_txt2|*$value=Are you sure you want to continue to the next part of this task? " &
                                    event_description != "id=hlpSS_txt7|*$value=Copy highlighted information " &
                                    event_description != "id=hlpWB_txt10|*$value=Find " &
                                    event_description != "id=hlpWB_txt7|*$value=Move  to the Home page of a website for this task " &
                                    event_description != "id=sort_title1|*$value=Sort by " &
                                    event_description != "id=u04a_popup1_txt1|*$value=Your file has been saved. Please click Close to continue. " 
    ) 
    
    
    remove_row <- c()
    for(i in 2:nrow(item_final)){
      if(item_final[i - 1, "event_type"] == "KEYPRESS" & item_final[i, "event_type"] == "KEYPRESS"){
        remove_row <- c(remove_row, i)
      }
      if(item_final[i, "event_type"] == "RESTART"){
        item_final[i, "event_description"] = "restart"
      }
      
      if(item_final[i, "event_type"] == "COMBOBOX"){
        index_number <- str_extract(item_final[i, "event_description"], "(?<=index=)\\d+")
        item_final[i, "event_type"] <- paste0("wb_pg_8_4_request_", index_number) # return request
      }
      
      if(item_final[i, "event_type"] == "MAIL_VIEWED"){
        
        index_number <- str_extract(item_final[i, "event_description"], "(?<=item)\\d+")
        item_final[i, "event_type"] <- paste0("EM_m_view_", index_number)
      }
      
      if(item_final[i, "event_type"] == "TEXTLINK"){
        
        # main page 에서 아래 link 눌러서 중복됨. 
        if(str_detect(item_final[i, "event_description"], "^id=u023_default")){
          remove_row <- c(remove_row, i)
        }
        
        # Bed page
        if(str_detect(item_final[i, "event_description"], "^id=u023_pg4_txt4")){
          item_final[i, "event_type"] <- "wb_pg_1_1"
        }else if(str_detect(item_final[i, "event_description"], "^id=u023_pg4_txt5")){
          item_final[i, "event_type"] <- "wb_pg_1_2"
        }else if(str_detect(item_final[i, "event_description"], "^id=u023_pg4_txt6")){
          item_final[i, "event_type"] <- "wb_pg_1_3"
        }
        
        # Desk page
        if(str_detect(item_final[i, "event_description"], "^id=u023_pg5_txt4")){
          item_final[i, "event_type"] <- "wb_pg_2_1"
        }else if(str_detect(item_final[i, "event_description"], "^id=u023_pg5_txt5")){
          item_final[i, "event_type"] <- "wb_pg_2_2"
        }else if(str_detect(item_final[i, "event_description"], "^id=u023_pg5_txt6")){
          item_final[i, "event_type"] <- "wb_pg_2_3"
        }
        
        # Floor page
        if(str_detect(item_final[i, "event_description"], "^id=u023_pg6_txt4")){
          item_final[i, "event_type"] <- "wb_pg_3_1"
        }else if(str_detect(item_final[i, "event_description"], "^id=u023_pg6_txt5")){
          item_final[i, "event_type"] <- "wb_pg_3_2"
        }else if(str_detect(item_final[i, "event_description"], "^id=u023_pg6_txt6")){
          item_final[i, "event_type"] <- "wb_pg_3_3"
        }
        
        # Table page
        if(str_detect(item_final[i, "event_description"], "^id=u023_pg3_txt4")){
          item_final[i, "event_type"] <- "wb_pg_4_1"
        }else if(str_detect(item_final[i, "event_description"], "^id=u023_pg3_txt5")){
          item_final[i, "event_type"] <- "wb_pg_4_2"
        }else if(str_detect(item_final[i, "event_description"], "^id=u023_pg3_txt6")){
          item_final[i, "event_type"] <- "wb_pg_4_3"
        }
        
        # New Arrival page
        if(str_detect(item_final[i, "event_description"], "^id=u023_pg7_txt4")){
          item_final[i, "event_type"] <- "wb_pg_5_1"
        }else if(str_detect(item_final[i, "event_description"], "^id=u023_pg7_txt5")){
          item_final[i, "event_type"] <- "wb_pg_5_2"
        }
        
        # Sale page
        if(str_detect(item_final[i, "event_description"], "^id=u023_pg8_txt4")){
          item_final[i, "event_type"] <- "wb_pg_6_1"
        }else if(str_detect(item_final[i, "event_description"], "^id=u023_pg8_txt7")){
          item_final[i, "event_type"] <- "wb_pg_6_2"
        }else if(str_detect(item_final[i, "event_description"], "^id=u023_pg8_txt10")){
          item_final[i, "event_type"] <- "wb_pg_6_3"
        }else if(str_detect(item_final[i, "event_description"], "^id=u023_pg8_txt5")){
          item_final[i, "event_type"] <- "wb_pg_6_4"
        }else if(str_detect(item_final[i, "event_description"], "^id=u023_pg8_txt6")){
          item_final[i, "event_type"] <- "wb_pg_6_5"
        }
        
        # Customer Service page
        if(str_detect(item_final[i, "event_description"], "^id=u023_pg1_txt17")){
          item_final[i, "event_type"] <- "wb_pg_8_1"
        }else if(str_detect(item_final[i, "event_description"], "^id=u023_pg1_txt7")){
          item_final[i, "event_type"] <- "wb_pg_8_2"
        }else if(str_detect(item_final[i, "event_description"], "^id=u023_pg1_txt9")){
          item_final[i, "event_type"] <- "wb_pg_8_3" # return - authorization number
        }else if(str_detect(item_final[i, "event_description"], "^id=u023_pg1_txt10")){
          item_final[i, "event_type"] <- "wb_pg_8_4" # return from here
        }
        
        if(str_detect(item_final[i, "event_description"], "id=u023_pg2_txt21")){
          item_final[i, "event_type"] <- "wb_pg_8_3" # customer service-return-authorization number
        }
        
        
      }
      
      if(item_final[i, "event_type"] == "HISTORY_ADD"){
        if(str_detect(item_final[i, "event_description"], "^pageid=unit23_page13")){
          remove_row <- c(remove_row, i)
        }
        
        if(str_detect(item_final[i, "event_description"], "^pageid=unit23_page12")|
           str_detect(item_final[i, "event_description"], "^pageid=unit23page12")| # customer service-return-authorization number와 중복
           str_detect(item_final[i, "event_description"], "^pageid=unit23page2")){ # wb_pg_8_4 와 중복
          
          remove_row <- c(remove_row, i)
        }
        
        if(str_detect(item_final[i, "event_description"], "^pageid=unit23page5")){
          item_final[i, "event_type"] <- "wb_pg_2" 
        }else if(str_detect(item_final[i, "event_description"], "^pageid=unit23page4")){
          item_final[i, "event_type"] <- "wb_pg_1" 
        }else if(str_detect(item_final[i, "event_description"], "^pageid=unit23page6")){
          item_final[i, "event_type"] <- "wb_pg_3" 
        }else if(str_detect(item_final[i, "event_description"], "^pageid=unit23page3")){
          item_final[i, "event_type"] <- "wb_pg_4" 
        }else if(str_detect(item_final[i, "event_description"], "^pageid=unit23page7")){
          item_final[i, "event_type"] <- "wb_pg_5" 
        }else if(str_detect(item_final[i, "event_description"], "^pageid=unit23page8")){
          item_final[i, "event_type"] <- "wb_pg_6" 
        }else if(str_detect(item_final[i, "event_description"], "^pageid=unit23page9")){
          item_final[i, "event_type"] <- "wb_pg_7" 
        }else if(str_detect(item_final[i, "event_description"], "^pageid=unit23page1")){
          item_final[i, "event_type"] <- "wb_pg_8" 
        }else if(str_detect(item_final[i, "event_description"], "^pageid=unit23page11")){
          item_final[i, "event_type"] <- "wb_pg_9" 
        }else if(str_detect(item_final[i, "event_description"], "^pageid=unit23page10")){
          item_final[i, "event_type"] <- "wb_pg_10" 
        }else if(str_detect(item_final[i, "event_description"], "^pageid=unit23default")){
          item_final[i, "event_type"] <- "wb_pg_0" # home
        }
        
        
        
      }
      
      if(item_final[i, "event_type"] == "RADIO_BTN"){
        index_number <- as.numeric(str_extract(item_final[i, "event_description"], "(?<=u023_pg2_txt)\\d+")) - 4
        item_final[i, "event_type"] <- paste0("wb_pg_8_4_reason_", index_number)
        
      }
      
    }
    
    
    {
      item_final2 <- item_final[-remove_row,]
      
      item_final2[item_final2 == "TEXTBOX_KILLFOCUS"] <- "KEYPRESS"
      item_final2[item_final2 == "TEXTBOX_ONFOCUS"] <- "KEYPRESS"
      
      item_final2[item_final2$event_type == "START", "event_description"] <- ""
      item_final2[item_final2$event_type == "END", "event_description"] <- ""
      item_final2[item_final2$event_type == "KEYPRESS", "event_description"] <- ""
      item_final2[item_final2$event_type == "CONFIRMATION_CLOSED" & item_final2$event_description == "action=CANCEL", "event_type"] <- "Next_Cancel"
      item_final2[item_final2$event_type == "CONFIRMATION_CLOSED" & item_final2$event_description == "action=OK", "event_type"] <- "Next_Ok"
      item_final2[item_final2$event_type == "NEXT_BUTTON", "event_type"] <- "Next"
      item_final2[item_final2$event_description == "id=nextInquiry_button", "event_type"] <- "Next"
      
      
      # Common 
      item_final2[item_final2$event_description == "id=file-menu", "event_type"] <- "file"
      item_final2[item_final2$event_description == "id=edit-menu", "event_type"] <- "edit"
      item_final2[item_final2$event_description == "id=wb-edit-menu", "event_type"] <- "edit"
      item_final2[item_final2$event_description == "id=view-menu", "event_type"] <- "view"
      item_final2[item_final2$event_description == "id=message-menu", "event_type"] <- "message"
      item_final2[item_final2$event_description == "id=toolbar_help_btn", "event_type"] <- "help"
      item_final2[item_final2$event_description == "id=help-menu", "event_type"] <- "help"
      item_final2[item_final2$event_description == "key=help", "event_type"] <- "help"
      item_final2[item_final2$event_description == "id=wb-bookmarks-menu", "event_type"] <- "book"
      item_final2[item_final2$event_description == "id=wb-help-menu", "event_type"] <- "help"
      item_final2[item_final2$event_description == "id=toolbar-help-btn", "event_type"] <- "help"
      item_final2[item_final2$event_description == "id=format-menu", "event_type"] <- "format"
      item_final2[item_final2$event_description == "key=copy", "event_type"] <- "copy"
      item_final2[item_final2$event_description == "id=copy", "event_type"] <- "copy"
      item_final2[item_final2$event_type == "SHORTCUT", "event_type"] <- "shortcut"
      item_final2[item_final2$event_description == "id=paste", "event_type"] <- "paste"
      item_final2[item_final2$event_description == "id=save", "event_type"] <- "save"
      item_final2[item_final2$event_description == "id=cut", "event_type"] <- "cut"
      item_final2[item_final2$event_description == "key=paste", "event_type"] <- "paste"
      item_final2[item_final2$event_description == "key=oaste", "event_type"] <- "paste"
      item_final2[item_final2$event_description == "id=copyValidation", "event_type"] <- "copy_ok"
      item_final2[item_final2$event_description == "id=copyCancel", "event_type"] <- "copy_c"
      item_final2[item_final2$event_type == "GET_HELP", "event_type"] <- "help"
      item_final2[item_final2$event_description == "id=toolbar_go_btn", "event_type"] <- "url_ok"
      
      # Web
      item_final2[item_final2$event_description == "id=webApp", "event_type"] <- "WB"
      item_final2[item_final2$event_description == "id=toolbar_bkm_btn", "event_type"] <- "wb_book_a"
      item_final2[item_final2$event_description == "key=bookmark-add", "event_type"] <- "wb_book_a"
      item_final2[item_final2$event_description == "key=bookmark-manage", "event_type"] <- "wb_book_m"
      item_final2[item_final2$event_description == "id=add_bookmark_validation", "event_type"] <- "wb_book_a_ok"
      item_final2[item_final2$event_description == "id=add_bookmark_cancel", "event_type"] <- "wb_book_a_c"
      item_final2[item_final2$event_description == "id=del_bookmark_button", "event_type"] <- "wb_book_d"
      item_final2[item_final2$event_description == "id=manage_bookmark_window_validation", "event_type"] <- "wb_book_m_ok"
      item_final2[item_final2$event_description == "id=manage_bookmark_window_cancel", "event_type"] <- "wb_book_m_c"
      item_final2[item_final2$event_description == "id=toolbar_back_btn", "event_type"] <- "wb_hist_back"
      item_final2[item_final2$event_description == "id=toolbar_forward_btn", "event_type"] <- "wb_hist_for"
      item_final2[item_final2$event_description == "id=toolbar_home_btn", "event_type"] <- "wb_pg_0"
      item_final2[item_final2$event_description == "id=toolbar_find_btn", "event_type"] <- "wb_sch"
      
      item_final2[item_final2$event_description == "pageid=unit23page4", "event_type"] <- "wb_pg_1"
      item_final2[item_final2$event_description == "pageid=unit23page5", "event_type"] <- "wb_pg_2"
      item_final2[item_final2$event_description == "pageid=unit23page6", "event_type"] <- "wb_pg_3"
      item_final2[item_final2$event_description == "pageid=unit23page3", "event_type"] <- "wb_pg_4"
      item_final2[item_final2$event_description == "pageid=unit23page7", "event_type"] <- "wb_pg_5"
      item_final2[item_final2$event_description == "pageid=unit23page8", "event_type"] <- "wb_pg_6"
      item_final2[item_final2$event_description == "pageid=unit23page9", "event_type"] <- "wb_pg_7" # "wb_pg_comment"
      item_final2[item_final2$event_description == "pageid=unit23page1", "event_type"] <- "wb_pg_8" #"wb_pg_service"
      item_final2[item_final2$event_description == "pageid=unit23page11", "event_type"] <- "wb_pg_9" # "wb_pg_employ"
      item_final2[item_final2$event_description == "pageid=unit23page10", "event_type"] <- "wb_pg_10" # "wb_pg_aboutus"
      
      item_final2[item_final2$event_description == "id=u023_pg12_txt6", "event_type"] <- "wb_pg_8_3_1"
      
      item_final2[item_final2$event_description == "id=u023_pg2_txt22", "event_type"] <- "wb_pg_8_4_submit" # customer service-return-submit
      
      
      item_final2[item_final2$event_description == "id=u023_popup1_txt3", "event_type"] <- "wb_pg_pop1"
      item_final2[item_final2$event_description == "id=u023_popup2_txt4", "event_type"] <- "wb_pg_pop2"
      item_final2[item_final2$event_description == "id=u023_popup3_txt4", "event_type"] <- "wb_pg_pop3" # ?? return-submit 누르면 나옴. 
      item_final2[item_final2$event_description == "id=u00_popup_txt2", "event_type"] <- "wb_pg_pop4" # ?? send 누르면 나옴. 
      
      
      
      # Email
      item_final2[item_final2$event_description == "key=newfolder", "event_type"] <- "EM_add_f"
      item_final2[item_final2$event_description == "key=move-folder", "event_type"] <- "EM_move_f"
      item_final2[item_final2$event_description == "key=deletefolder", "event_type"] <- "EM_del_f"
      item_final2[item_final2$event_description == "id=removeCancel", "event_type"] <- "EM_del_f_c"
      item_final2[item_final2$event_description == "id=removeValidation", "event_type"] <- "EM_del_f_ok"
      item_final2[item_final2$event_description == "id=addCancel", "event_type"] <- "EM_add_f_c"
      item_final2[item_final2$event_description == "id=addValidation", "event_type"] <- "EM_add_f_ok"
      item_final2[item_final2$event_type == "FOLDER_VIEWED", "event_type"] <- "EM_f_view"
      item_final2[item_final2$event_description == "id=newmail", "event_type"] <- "EM_new"
      item_final2[item_final2$event_description == "key=send", "event_type"] <- "EM_send"
      item_final2[item_final2$event_description == "id=send", "event_type"] <- "EM_send"
      
      item_final2[item_final2$event_description == "id=replymail", "event_type"] <- "EM_re"
      item_final2[item_final2$event_description == "id=replyall", "event_type"] <- "EM_re_a"
      item_final2[item_final2$event_description == "id=forward", "event_type"] <- "EM_for"
      item_final2[item_final2$event_description == "id=move", "event_type"] <- "EM_move"
      item_final2[item_final2$event_description == "id=moveCancel", "event_type"] <- "EM_move_c"
      item_final2[item_final2$event_description == "id=moveValidation", "event_type"] <- "EM_move_ok"
      item_final2[item_final2$event_description == "id=find", "event_type"] <- "EM_sch"
      item_final2[item_final2$event_description == "id=spread-searchmc-btn", "event_type"] <- "EM_sch_ok"
      item_final2[item_final2$event_description == "id=help", "event_type"] <- "help"
      item_final2[item_final2$event_description == "key=find", "event_type"] <- "EM_sch"
      item_final2[item_final2$event_description == "key=sort-mc", "event_type"] <- "EM_so"
      item_final2[item_final2$event_description == "id=sortCancel", "event_type"] <- "EM_so_c"
      item_final2[item_final2$event_description == "id=sortValidation", "event_type"] <- "EM_so_ok"
      item_final2[item_final2$event_description == "id=prioritysortmcdesc", "event_type"] <- "EM_so_desc"
      item_final2[item_final2$event_description == "id=prioritysortmcasc", "event_type"] <- "EM_so_asc"
      item_final2[item_final2$event_description == "id=trash", "event_type"] <- "EM_trash"
      item_final2[item_final2$event_description == "id=mailApp", "event_type"] <- "EM"
      item_final2[item_final2$event_type == "FOLDER_FOLDED", "event_type"] <- "EM_f_fold"
      item_final2[item_final2$event_type == "FOLDER_UNFOLDED", "event_type"] <- "EM_f_unfold"
      
      item_final2[item_final2$event_description == "key=cut", "event_type"] <- "EM_cut"
      item_final2[item_final2$event_description == "key=reply", "event_type"] <- "EM_re"
      item_final2[item_final2$event_description == "key=forward", "event_type"] <- "EM_for"
      item_final2[item_final2$event_description == "key=new", "event_type"] <- "EM_new"
      item_final2[item_final2$event_description == "key=reply-all", "event_type"] <- "EM_re_a"
      
      item_final2[item_final2$event_type == "MAIL_COPIED", "event_type"] <- "EM_m_copy"
      item_final2[item_final2$event_type == "MAIL_DRAG", "event_type"] <- "EM_m_drag"
      item_final2[item_final2$event_type == "MAIL_DROP", "event_type"] <- "EM_m_drop"
      item_final2[item_final2$event_type == "MAIL_MOVED", "event_type"] <- "EM_m_move"
      item_final2[item_final2$event_type == "MAIL_VIEWED", "event_type"] <- "EM_m_view"
      item_final2[item_final2$event_type == "MAIL_DELETED", "event_type"] <- "EM_m_del"
      item_final2[item_final2$event_description == "key=delete", "event_type"] <- "EM_m_del"
      
      item_final2[item_final2$event_description == "key=copy-folder", "event_type"] <- "EM_copy_f"
      
      item_final2[item_final2$event_description == "id=splitHorizontal", "event_type"] <- "splitHorizontal"
      item_final2[item_final2$event_description == "id=splitVertical", "event_type"] <- "splitVertical"
      item_final2[item_final2$event_type == "LISTBOX", "event_type"] <- "wb_book_v" #view bookmark list
      
    }
    
    # if(cc==1){
    #   item_final_all <- item_final2
    # }else{
    #   item_final_all <- rbind(item_final_all, item_final2)
    # }
    # View(item_final2 %>%
    #        filter(str_detect(event_description, "^pageid=unit23page5")))
    # 
    # View(item_final2[item_final2$event_description == "^pageid=unit23page5",])
    # View(item_final2[item_final2$SEQID == "1539",])
    item_final2$event_description <- ""
  }
  
  save.image(paste("./processed/", con, "_u23x000s_short.RData", sep = ""))
}


library(dplyr)
library(xtable)
library(stringr)
current_path <-rstudioapi::getActiveDocumentContext()$path
setwd(dirname(current_path))

country <- c("AT", "BE", "DE", "DK", "EE", "FI", "GB", "IE", "KR", "NL", "NO", "PL", "SK", "US")
# country <- c("FI", "GB", "IE", "KR", "NL", "NO", "PL", "SK")


for(cc in 1:length(country)){
  con = country[cc]
  load(paste("./processed/", con, "_u23x000s_short.RData", sep = ""))
  item_final2$event_description <- ""
  if(cc==1){
    item_final_all <- item_final2
  }else{
    item_final_all <- rbind(item_final_all, item_final2)
  }
}

item_final_all$event_description <- ""
write.csv(unique(item_final_all[c("event_type")]),
          "./event_type_description_lamp_total.csv", row.names = F)

View(unique(item_final_all[c("event_type", "event_description")]))
nrow(unique(item_final_all[c("event_type", "event_description")]))
