# Supplementary material for: Analysis of Log Data From an International Online Educational Assessment System: A Multi-State Survival Modeling Approach to Reaction Time Between and Across Action Sequence
Source: Psychometrika. 2025 Sep 1;90(4):1506–35. doi: 10.1017/psy.2025.10043 (PMC12660000; doi:10.1017/psy.2025.10043)
Supplement: Park et al. supplementary material [file S0033312325100434sup001.zip › code/pre-processing_covariate.R]

# # prg
# # Background: 
# GENDER_R : gender / 
# I_Q08 : helth level (1-5, 6- missing) / 
# AGEG5LFS: 
# J_Q04a : Background - Born in country (1 yes, 2 no)
# IMPAR	Parents' immigration status (derived) (Both parents foreign-born / One parent foreign-born / Both parents native-born)
# NATIVELANG	"Test language same as native language	 (derived)" (0: not same as/ 1: same)
# J_Q06b: Background - Background - Mother/female guardian - Highest level of education
# J_Q07b: Background - Father /male guardian - Highest level of education
# J_Q08: Background - Number of books at home (1-6 , 7- missing )
# MONTHLYINCPR	Monthly income percentile rank category (derived) - 1-5


# Background	
# B_Q01b	Education - Highest qualification - Area of study (1-9)
# B_Q01c1_C	Education - Highest qualification - Age of finish (categorised, 6 categories)

# B_Q01A_T: Label: Highest level of schooling (Trend-IALS/ALL) Less than high school /High school /Above high school 


# Background	About yourself
# I_Q04b: About yourself - Learning strategies - Relate new ideas into real life 1-5
# I_Q04d	About yourself - Learning strategies - Like learning new things
# I_Q04h	About yourself - Learning strategies - Attribute something new
# I_Q04j	About yourself - Learning strategies - Get to the bottom of difficult things
# I_Q04l	About yourself - Learning strategies - Figure out how different ideas fit together
# I_Q04m	About yourself - Learning strategies - Looking for additional info
# I_Q07a	About yourself - Social trust - Trust only few people
# I_Q07b	About yourself - Social trust - Other people take advantage of you

# Job/Work	Current work/History
# C_Q10a_C	Current status/work history - Last 5 years - How many different firms or organisations (top-coded at 7)
# D_Q18a	Current work - Earnings - Total earnings last year

# Job/Work	Skills at work 
# F_Q01b	Skill use work - Time cooperating with co-workers
# F_Q02a	Skill use work - How often - Sharing work-related info
# F_Q02b	Skill use work - How often - Teaching people
# F_Q02c	Skill use work - How often - Presentations
# F_Q02d	Skill use work - How often - Selling
# F_Q02e	Skill use work - How often - Advising people
# F_Q03a	Skill use work - How often - Planning own activities
# F_Q03b	Skill use work - How often - Planning others activities
# F_Q03c	Skill use work - How often - Organising own time
# F_Q04a	Skill use work - How often - Influencing people
# F_Q04b	Skill use work - How often - Negotiating with people
# F_Q05a	Skill use work - Problem solving - Simple problems
# F_Q05b	Skill use work - Problem solving - Complex problems
# F_Q06b	Skill use work - How often - Working physically for long
# F_Q06c	Skill use work - How often - Using hands or fingers
# F_Q07a	Skill use work - Not challenged enough
# F_Q07b	Skill use work - Need more training

# Job/Work	Skills at work - Literacy
# G_Q01a	Skill use work - Literacy - Read directions or instructions
# G_Q01b	Skill use work - Literacy - Read letters memos or mails
# G_Q01c	Skill use work - Literacy - Read newspapers or magazines
# G_Q01d	Skill use work - Literacy - Read professional journals or publications
# G_Q01e	Skill use work - Literacy - Read books
# G_Q01f	Skill use work - Literacy - Read manuals or reference materials
# G_Q01g	Skill use work - Literacy - Read financial statements
# G_Q01h	Skill use work - Literacy - Read diagrams maps or schematics
# G_Q02a	Skill use work - Literacy - Write letters memos or mails
# G_Q02b	Skill use work - Literacy - Write articles
# G_Q02c	Skill use work - Literacy - Write reports
# G_Q02d	Skill use work - Literacy - Fill in forms
 
# Job/Work	Skills at work - Numeracy 
# G_Q03b	Skill use work - Numeracy - How often - Calculating costs or budgets
# G_Q03c	Skill use work - Numeracy - How often - Use or calculate fractions or percentages
# G_Q03d	Skill use work - Numeracy - How often - Use a calculator
# G_Q03f	Skill use work - Numeracy - How often - Prepare charts graphs or tables
# G_Q03g	Skill use work - Numeracy - How often - Use simple algebra or formulas
# G_Q03h	Skill use work - Numeracy - How often - Use advanced math or statistics

# Job/Work	Skills at work - ICT() 
# G_Q05a	Skill use work - ICT - Internet - How often - For mail
# G_Q05c	Skill use work - ICT - Internet - How often - Work related info
# G_Q05d	Skill use work - ICT - Internet - How often - Conduct transactions
# G_Q05e	Skill use work - ICT - Computer - How often - Spreadsheets
# G_Q05f	Skill use work - ICT - Computer - How often - Word
# G_Q05g	Skill use work - ICT - Computer - How often - Programming language
# G_Q05h	Skill use work - ICT - Computer - How often - Real-time discussions


# G_Q06	Skill use work - ICT - Computer - Level of computer use
# G_Q07	Skill use work - ICT - Computer - Got the skills needed
# G_Q08	Skill use work - ICT - Computer - Lack of skills affect career

# Life	Activities
# B_Q12a	Activities - Last year - Open or distance education Yes (1) / No (2)
# B_Q12c	Activities - Last year - On the job training
# B_Q12e	Activities - Last year - Seminars or workshops
# B_Q12g	Activities - Last year - Private lessons


library(dplyr)

current_path <-rstudioapi::getActiveDocumentContext()$path
setwd(dirname(current_path))
country <- c("AT", "BE", "DE", "DK", "EE", "FI", "GB", "IE", "KR", "NL", "NO", "PL", "SK", "US")

 c("user_prgautp1", "user_prgbelp1", "user_prgdeup1", "user_prgdnkp1", "user_prgestp1",
         "user_prgfinp1", "user_prggbrp1", "user_prgirlp1", "user_prgkorp1", "user_prgnldp1",
         "user_prgnorp1", "user_prgpolp1", "user_prgsvkp1", "user_prgusap1")

prg_all <- c("prgautp1", "prgbelp1", "prgdeup1", "prgdnkp1", "prgestp1",
         "prgfinp1", "prggbrp1", "prgirlp1", "prgkorp1", "prgnldp1",
         "prgnorp1", "prgpolp1", "prgsvkp1", "prgusap1")

data1_list <- data.frame()
data2_list <- data.frame()
data3_list <- data.frame()
data4_list <- data.frame()
data5_list <- data.frame()
data6_list <- data.frame()
data7_list <- data.frame()
data8_list <- data.frame()
data9_list <- data.frame()
data10_list <- data.frame()


for(cc in 1:length(country)){
  
  con <- country[cc]
  pr <- prg_all[cc]
  print(con)
  temp = read.csv(paste("./data/PRG/response_data/data/raw/", pr, ".csv", sep = ""))
  # temp$B_Q01a <- ifelse(temp$B_Q01a == 15, "N", temp$B_Q01a)
  # ttemp$B_Q01a_T <- ifelse(temp$B_Q01a_T == 4, "N", temp$B_Q01a_T)
  temp[temp == "A"] <- NA
  temp[temp == "B"] <- NA
  temp[temp == "D"] <- NA
  temp[temp == "M"] <- NA
  temp[temp == "N"] <- NA
  temp[temp == "R"] <- NA
  temp[temp == "U"] <- NA
  temp[temp == "V"] <- NA
  temp[temp == ""] <- NA
  temp[temp == " "] <- NA
  
  
  temp$I_Q08 <- 6 - as.numeric(temp$I_Q08)
  temp$B_Q12a <- 6 - as.numeric(temp$B_Q12a)
  temp$B_Q12c <- 6 - as.numeric(temp$B_Q12c)
  temp$B_Q12e <- 6 - as.numeric(temp$B_Q12e)
  temp$B_Q12g <- 6 - as.numeric(temp$B_Q12g)
  
  data1 = na.omit(temp[,c("SEQID", "GENDER_R", "I_Q08", "AGEG5LFS", "J_Q04a", "IMPAR",
                             "NATIVELANG", "J_Q06b", "J_Q07b", "J_Q08", "MONTHLYINCPR")])

                          
  data2 = na.omit(temp[,c("SEQID", "B_Q01b", "B_Q01c1_C")]) #교육수준
  data4 = na.omit(temp[,c("SEQID", "I_Q04b", "I_Q04d", "I_Q04h", "I_Q04j", "I_Q04l", "I_Q04m")])
  
  # Job/Work	Skills at work 
  data5 = na.omit(temp[,c("SEQID", "F_Q01b", "F_Q02a", "F_Q02b", "F_Q02c", "F_Q02d", "F_Q02e", "F_Q03a",
                          "F_Q03b", "F_Q03c", "F_Q04a", "F_Q04b", "F_Q05a", "F_Q05b",
                          "F_Q06b", "F_Q06c", "F_Q07a", "F_Q07b")])
  
  # Job/Work	Skills at work - Literacy
  data6 = na.omit(temp[,c("SEQID", "G_Q01a", "G_Q01b", "G_Q01c", "G_Q01d", "G_Q01e", "G_Q01f", "G_Q01g", "G_Q01h",
                          "G_Q02a", "G_Q02b", "G_Q02c", "G_Q02d")])
  
  # Job/Work	Skills at work - Numeracy 
  data7 = na.omit(temp[,c("SEQID", "G_Q03b", "G_Q03c", "G_Q03d", "G_Q03f", "G_Q03g", "G_Q03h")])

  
  # Job/Work	Skills at work - ICT
  data8 = na.omit(temp[,c("SEQID", "G_Q05a",
                          "G_Q05c", "G_Q05d", "G_Q05e", "G_Q05f", "G_Q05g", "G_Q05h",
                          "G_Q06", "G_Q07", "G_Q08")])
  
  data9 = na.omit(temp[,c("SEQID", "B_Q12a", "B_Q12c", "B_Q12e", "B_Q12g")])
  
  data10 = na.omit(temp[,c("SEQID", "GENDER_R", "I_Q08", "AGEG5LFS", "J_Q06b", "J_Q07b", "J_Q08",
                           "MONTHLYINCPR","G_Q05a", "G_Q05c", "G_Q05d", "G_Q05e", "G_Q05f",
                           "G_Q05g", "G_Q05h")])
  
  # Section H – Literacy, numeracy and ICT skills used in everyday life
  data11 = na.omit(temp[,c("SEQID", "H_Q01a", "H_Q01b", "H_Q01c", "H_Q01d", "H_Q01e","H_Q01f", "H_Q01g", "H_Q01h",
                           "H_Q02a", "H_Q02b", "H_Q02c", "H_Q02d", 
                           "H_Q03b", "H_Q03c", "H_Q03d", "H_Q03f", "H_Q03g", "H_Q03h",
                           "H_Q05a", "H_Q05c", "H_Q05d", "H_Q05e", "H_Q05f","H_Q05g", "H_Q05h")])
  
  
  data1 <- as.data.frame(apply(data1, 2, as.numeric))
  data2 <- as.data.frame(apply(data2, 2, as.numeric))
  # data3 <- as.data.frame(apply(data3, 2, as.numeric))
  data4 <- as.data.frame(apply(data4, 2, as.numeric))
  data5 <- as.data.frame(apply(data5, 2, as.numeric))
  data6 <- as.data.frame(apply(data6, 2, as.numeric))
  data7 <- as.data.frame(apply(data7, 2, as.numeric))
  data8 <- as.data.frame(apply(data8, 2, as.numeric))
  data9 <- as.data.frame(apply(data9, 2, as.numeric))
  data10 <- as.data.frame(apply(data10, 2, as.numeric))
  data11 <- as.data.frame(apply(data11, 2, as.numeric))
  
  
  data1$country <- con
  data2$country <- con
  # data3$country <- con
  data4$country <- con
  data5$country <- con
  data6$country <- con
  data7$country <- con
  data8$country <- con
  data9$country <- con
  data10$country <- con
  
  save.image(paste0("./data/PRG/response_data/data/raw/", con, "_prg.RData"))
}
