# Supplementary material for: Analysis of Log Data From an International Online Educational Assessment System: A Multi-State Survival Modeling Approach to Reaction Time Between and Across Action Sequence
Source: Psychometrika. 2025 Sep 1;90(4):1506–35. doi: 10.1017/psy.2025.10043 (PMC12660000; doi:10.1017/psy.2025.10043)
Supplement: Park et al. supplementary material [file S0033312325100434sup001.zip › code/result-summary-common.R]

###### Table 1: Summary of covariate -----------
merged_df <- merge(data_final_o1, data_final_o2, by = c("CNTRYID", "SEQID"), all = TRUE)
common_vars <- c("Gender", "Age", "Education", "IncPctRank", "Eskill")
for (var in common_vars) {
  merged_df[[var]] <- ifelse(is.na(merged_df[[paste0(var, ".x")]]), 
                             merged_df[[paste0(var, ".y")]], 
                             merged_df[[paste0(var, ".x")]])
}
merged_df <- merged_df %>%
  select(-ends_with(".x"), -ends_with(".y"))
summary_stats <- merged_df %>%
  summarise(across(all_of(common_vars), list(mean = ~ mean(.x, na.rm = TRUE), 
                                             sd = ~ sd(.x, na.rm = TRUE))))
print(summary_stats)


## number of respondent 
max(data_final_o1$new_id)
max(data_final_o2$new_id)

###### Table 2: Number of respondent -----------

current_path <-rstudioapi::getActiveDocumentContext()$path
setwd(dirname(current_path))
library(dplyr)
library(xtable)
country <- c("AT", "BE", "DE", "DK", "EE", "FI", "GB", "IE", "KR", "NL", "NO", "PL", "SK", "US")

data_id_all_list <- c()
for(cc in 1:length(country)){
  con = country[cc]
  print(con)
  load(paste("lamp_return/", "processing_2_", con, "_item.RData", sep = ""))
  
  item_new <- item
  
  A = as.data.frame(item_new %>% group_by(pid) %>% summarise(A = mean(as.numeric(response))))
  A$A <- ifelse(A$A==3, 1, 0)
  res <- A$A
  if(cc == 1){
    res_list2 <- table(res)
  }else{
    res_list2 <- rbind(res_list2, table(res))
  }
}


row.names(res_list2) <- country
res_list2 <- as.data.frame(res_list2)
res_list2$prop <- res_list2[,2]/ (res_list2[,1] + res_list2[,2])
res_list_lamp <- data.frame(Country = country, correct = res_list2$`1`,
                            incorrect = res_list2$`0`, prop = res_list2$prop)

# CDtally
data_id_all_list <- c()
res_list2 <- c()
for(cc in 1:length(country)){
  con = country[cc]
  print(con)
  load(paste("cd_tally/", "processing_2_", con, "_item.RData", sep = ""))
  item_new <- item
  
  A = as.data.frame(item_new %>% group_by(pid) %>% summarise(A = mean(as.numeric(response))))
  A$A <- ifelse(A$A==7, 0, 1)
  res <- A$A
  if(cc == 1){
    res_list2 <- table(res)
  }else{
    res_list2 <- rbind(res_list2, table(res))
  }
}


row.names(res_list2) <- country
res_list2 <- as.data.frame(res_list2)
res_list2$prop <- res_list2[,2]/ (res_list2[,1] + res_list2[,2])

res_list_cdtally <- data.frame(Country = country, correct = res_list2$`1`,
                               incorrect = res_list2$`0`, prop = res_list2$prop)

res_list_final <- cbind(res_list_cdtally,res_list_lamp[, -1] )
xtable(res_list_final)

sum(res_list_final[,1] + res_list_final[,2])


# save.image("correct_rate.RData")
load("correct_rate.RData")

###### Table 4 & 5: For key actions, the average occurrence frequency and average occurrence time per person --------------


library(dplyr)
library(dplyr)
library(stringr)
library(msm)
library(foreach)
library(doParallel)
library(lsa)
stopImplicitCluster()
registerDoParallel(cores = detectCores() - 1)

country <- c("AT", "BE", "DE", "DK", "EE", "FI", "GB", "IE", "KR", "NL", "NO", "PL", "SK", "US")
prg <- c("user_prgautp1", "user_prgbelp1", "user_prgdeup1", "user_prgdnkp1", "user_prgestp1",
         "user_prgfinp1", "user_prggbrp1", "user_prgirlp1", "user_prgkorp1", "user_prgnldp1",
         "user_prgnorp1", "user_prgpolp1", "user_prgsvkp1", "user_prgusap1")


# load(paste("cd_tally/", "v3_item_short_beforemcmc_all_combine.RData", sep = ""))
load(paste("lamp_return/", "v3_item_short_beforemcmc_all_combine.RData", sep = ""))


# key_name2 <-  c("so_1_3", "so_2_asc", "so_ok", "so", "ss_data", "so_2_desc", "ss_so",
#                 "sch_n", "ss_edit", "sch_ok", "ss_sch", "sch_b")
key_name2 <-  c("wb_pg_8_4_reason_4", "wb_pg_8_4_submit", "wb_pg_8_4_request_1",
                "wb_pg_8_4", "wb", "wb_pg_8", "em", "em_m_view_305", "wb_hist_back",
                "keypress", "em_f_view", "wb_pg_8_2", "wb_pg_8_3",
                "wb_pg_pop2", "wb_pg_8_3_1", "em_sch_ok", "em_m_view_102",
                "em_m_view_110", "em_m_view_116", "em_m_view_117")

a <- data.frame(data_final_o %>% group_by(word) %>%
                  summarise(mean = n()/length(unique(data_final_o$new_id))))
freq <- a[which(tolower(a$word) %in% tolower(key_name2)),]

a <- data.frame(data_final_o %>% group_by(word) %>%  summarise(mean = mean(timestamp)))
time <- a[tolower(a$word) %in% tolower(key_name2),]

# load("chi-square-cdtally.RData")
load("chi-square-lampreturn.RData")
temp <- head(chi_square_score_correct[order(chi_square_score_correct$chi_score, decreasing = T),], 15)
temp2 <- cbind(freq, time[,2])
colnames(temp)[1] <- "word"
temp_final <- left_join(temp, temp2)

print(xtable(temp_final), include.rownames=FALSE)

###### Supply : Frequency of All actions------------------------
current_path <-rstudioapi::getActiveDocumentContext()$path
setwd(dirname(current_path))

library(dplyr)
library(reshape2)
library(stringr)
library(msm)
library(foreach)
library(doParallel)
library(lsa)
stopImplicitCluster()
registerDoParallel(cores = detectCores() - 1)

country <- c("AT", "BE", "DE", "DK", "EE", "FI", "GB", "IE", "KR", "NL", "NO", "PL", "SK", "US")
prg <- c("user_prgautp1", "user_prgbelp1", "user_prgdeup1", "user_prgdnkp1", "user_prgestp1",
         "user_prgfinp1", "user_prggbrp1", "user_prgirlp1", "user_prgkorp1", "user_prgnldp1",
         "user_prgnorp1", "user_prgpolp1", "user_prgsvkp1", "user_prgusap1")


# load(paste("cd_tally/", "v3_item_short_beforemcmc_all_combine.RData", sep = ""))
load(paste("lamp_return/", "v3_item_short_beforemcmc_all_combine.RData", sep = ""))

data_count <-data_final_o %>% group_by(word, res) %>% summarise(count = n(),.groups = 'drop')
data_count <- data.frame(dcast(data_count, word ~ res))
colnames(data_count) <- c("Action", "Freq (Incorrect)", "Freq (Correct)")
data_count[is.na(data_count)] <- 0
data_count <- data.frame("Action" = data_count$Action, "Description" = NA, "Freq (Correct)" = data_count$'Freq (Correct)', "Freq (Incorrect)" = data_count$'Freq (Incorrect)')
print(xtable(data_count),include.rownames=FALSE)

## Supply : top5 and bottom 5 kappa  ------------------------
load("./lamp_return/resultall-lampreturn_v3.RData")
load("./cd_tally/resultall-cdtally_v3.RData")

library(xtable)
data_kappa <- data.frame()
for(cc in 13){
  temp <- rbind(cbind(NA, NA, kappa1_list_top[[cc]][1:5,], kappa1_list_bottom[[cc]][1:5,]),
                cbind(NA, NA, kappa2_list_top[[cc]][1:5,], kappa2_list_bottom[[cc]][1:5,]))
  data_kappa <- rbind(data_kappa, temp)
}
print(xtable(data_kappa),
      include.rownames=FALSE)

###### Supply : Trace plot------------------------

{current_path <-rstudioapi::getActiveDocumentContext()$path
setwd(dirname(current_path))

country <- c("AT", "BE", "DE", "DK", "EE", "FI", "GB", "IE", "KR", "NL", "NO", "PL", "SK", "US")

library(xtable)
library(dplyr)
library(ggplot2)
library(hdrcde)
library(HDInterval)
library(expm)
library(hdrcde)
library(HDInterval)
library(reshape2)
library(ggplot2)
library(ggraph)
library(igraph)
library(tidygraph)
library(ggrepel)
library(MCMCpack)
library(coda)

# load(paste("lamp_return/v3_", "US", "_item_short_beforemcmc_combine.RData", sep = ""))
load(paste("cd_tally/v3_", "US", "_item_short_beforemcmc_combine.RData", sep = ""))
state_name_final <- state_name # word
key_name <- state_name_final[key_num] #key word

if (!file.exists("./traceplot-cdtally")){
  dir.create("./traceplot-cdtally")
}
setwd("./traceplot-cdtally")
}

# if (!file.exists("./traceplot-lamp_return")){
#   dir.create("./traceplot-lamp_return")
# }
# setwd("./traceplot-lamp_return")
# }
for(cc in 1:length(country)){
  # current_path <-rstudioapi::getActiveDocumentContext()$path
  # setwd(dirname(current_path))
  con = country[cc]
  print(con)
  
  if( file.exists(paste("../cd_tally/v3_", con, "_item_short_result_general-notss_combine.RData", sep = ""))){
    load(paste("../cd_tally/v3_", con, "_item_short_result_general-notss_combine.RData", sep = ""))
  # if( file.exists(paste("../lamp_return/v3_", con, "_item_short_result_general-notss_combine.RData", sep = ""))){
  #   load(paste("../lamp_return/v3_", con, "_item_short_result_general-notss_combine.RData", sep = ""))
    
    pdf(paste0("traceplot_cdtally_", con,".pdf"))
    # pdf(paste0("traceplot_cdtally_", con,"_kappa",".pdf"))
    # pdf(paste0("traceplot_lampreturn_", con,"_kappa",".pdf"))
    par(mfrow=c(4, 4))
    
    
    for(m in 1:ncol(result$kappa1)) {
      for(l in 1:ncol(result$kappa1)) {
        if(transition[m, l] == 1) {
          traceplot(as.mcmc(result$kappa1[, m, l]), type = 'l', main = bquote(kappa[.(1)* "," * .(m) * "," * .(l)]))
        }
      }
    }
    
    
    for(m in 1:ncol(result$kappa2)) {
      for(l in 1:ncol(result$kappa2)) {
        if(transition[m, l] == 1) {
          traceplot(as.mcmc(result$kappa2[, m, l]), type = 'l', main = bquote(kappa[.(0) * "," * .(m) * "," * .(l)]))
        }
      }
    }
    
    # dev.off()
    
    # pdf(paste0("traceplot_lampreturn_", con,"_tau",".pdf"))
    # pdf(paste0("traceplot_cdtally_", con,"_tau",".pdf"))
    # par(mfrow=c(4, 4))
    for(m in 1:dim(result$tau)[2]) {
      traceplot(as.mcmc(result$tau[, m]), type = 'l', main = bquote(tau[.(m)]))
    }
    # dev.off()
    
    # pdf(paste0("traceplot_lampreturn_", con,"_beta",".pdf"))
    # pdf(paste0("traceplot_cdtally_", con,"_beta",".pdf"))
    # par(mfrow=c(2, 2))
    for(m in 1:dim(result$beta_key1)[2]){
      traceplot(as.mcmc(result$beta_key1[ , m]), type = 'l', main = bquote(beta[.(1) * "," * .(m)]))
    }
    
    for(m in 1:dim(result$beta_key2)[2]) {
      traceplot(as.mcmc(result$beta_key2[, m]), type = 'l', main = bquote(beta[.(0) * "," * .(m)]))
    }
    
    # dev.off()
    
    # pdf(paste0("traceplot_lampreturn_", con,"_alpha",".pdf"))
    # pdf(paste0("traceplot_cdtally_", con,"_alpha",".pdf"))
    
    # par(mfrow=c(2, 3))
    for(m in 1:dim(result$beta_cov)[2]) {
      traceplot(as.mcmc(result$beta_cov[, m]), type = 'l', main = bquote(alpha[.(colnames(data1)[m + 1])]))
    }
    
    dev.off()
    
  }
}

###### Section 5: Multi Chain- Trace plot & Gelman statistics -----------
library(MCMCpack)
current_path <-rstudioapi::getActiveDocumentContext()$path
setwd(dirname(current_path))

country <- c("AT", "BE", "DE", "DK", "EE", "FI", "GB", "IE", "KR", "NL", "NO", "PL", "SK", "US")
chain_result = list()
for(k in 1:5){
  load(paste("./cd_tally/chain/revison2_chain_", k, ".RData", sep = ""))
  chain_result[[k]] <- result
}

{
  pdf("./cd_tally/chain/traceplot_beta.pdf")
  par(mfrow = c(2,2))
  beta_chain = mcmc.list(as.mcmc(chain_result[[1]]$beta_key1[,1]), as.mcmc(chain_result[[2]]$beta_key1[,1]),
                         as.mcmc(chain_result[[3]]$beta_key1[,1]), as.mcmc(chain_result[[4]]$beta_key1[,1]),
                         as.mcmc(chain_result[[5]]$beta_key1[,1]))
  chain_colors <- c("red", "orange", "green", "blue", "purple")
  traceplot(beta_chain, col = chain_colors, 
            main = expression("Traceplot of " * beta["1,1"]))
  legend("topright", legend = paste0("Chain ", 1:5), col = chain_colors, lty = 1, cex = 0.4)
  
  beta_chain = mcmc.list(as.mcmc(chain_result[[1]]$beta_key1[,2]), as.mcmc(chain_result[[2]]$beta_key1[,2]),
                         as.mcmc(chain_result[[3]]$beta_key1[,2]), as.mcmc(chain_result[[4]]$beta_key1[,2]),
                         as.mcmc(chain_result[[5]]$beta_key1[,2]))
  chain_colors <- c("red", "orange", "green", "blue", "purple")
  traceplot(beta_chain, col = chain_colors, main = expression("Traceplot of " * beta["1,2"]))
  legend("topright", legend = paste0("Chain ", 1:5), col = chain_colors, lty = 1, cex = 0.4)
  
  beta_chain = mcmc.list(as.mcmc(chain_result[[1]]$beta_key2[,1]), as.mcmc(chain_result[[2]]$beta_key2[,1]),
                         as.mcmc(chain_result[[3]]$beta_key2[,1]), as.mcmc(chain_result[[4]]$beta_key2[,1]),
                         as.mcmc(chain_result[[5]]$beta_key2[,1]))
  chain_colors <- c("red", "orange", "green", "blue", "purple")
  traceplot(beta_chain, col = chain_colors, main = expression("Traceplot of " * beta["0,1"]))
  legend("topright", legend = paste0("Chain ", 1:5), col = chain_colors, lty = 1, cex = 0.4)
  
  beta_chain = mcmc.list(as.mcmc(chain_result[[1]]$beta_key2[,2]), as.mcmc(chain_result[[2]]$beta_key2[,2]),
                         as.mcmc(chain_result[[3]]$beta_key2[,2]), as.mcmc(chain_result[[4]]$beta_key2[,2]),
                         as.mcmc(chain_result[[5]]$beta_key2[,2]))
  chain_colors <- c("red", "orange", "green", "blue", "purple")
  traceplot(beta_chain, col = chain_colors, main = expression("Traceplot of " * beta["0,2"]))
  legend("topright", legend = paste0("Chain ", 1:5), col = chain_colors, lty = 1, cex = 0.4)
  dev.off()
}

{
  colname_list <- colnames(data1)[2:6]
  pdf("./cd_tally/chain/traceplot_beta_cov.pdf")
  par(mfrow = c(2,3))
  for(ii in 1:5){
    beta_chain = mcmc.list(as.mcmc(chain_result[[1]]$beta_cov[,ii]), as.mcmc(chain_result[[2]]$beta_cov[,ii]),
                           as.mcmc(chain_result[[3]]$beta_cov[,ii]), as.mcmc(chain_result[[4]]$beta_cov[,ii]),
                           as.mcmc(chain_result[[5]]$beta_cov[,ii]))
    chain_colors <- c("red", "orange", "green", "blue", "purple")
    traceplot(beta_chain, col = chain_colors, main = bquote("Traceplot of " * alpha[.(colname_list[ii])]))
    legend("topright", legend = paste0("Chain ", 1:5), col = chain_colors, lty = 1, cex = 0.5)
  }
  dev.off()
}

{
  transition_mat = matrix(0, nrow = length(which(transition == 1)), ncol = 2)
  temp = 1
  for(i in 1:nrow(transition)){
    for(j in 1:nrow(transition)){
      if(transition[i, j] == 1){
        transition_mat[temp, 1] = i
        transition_mat[temp, 2] = j
        temp = temp + 1
      }
    }
  }
  pdf("./cd_tally/chain/traceplot_kappa.pdf")
  par(mfrow = c(4, 4))
  for(k in 1:(nrow(transition_mat))){
    beta_kappa = mcmc.list(as.mcmc(chain_result[[1]]$kappa1[,transition_mat[k, 1], transition_mat[k, 2]]),
                           as.mcmc(chain_result[[2]]$kappa1[,transition_mat[k, 1], transition_mat[k, 2]]),
                           as.mcmc(chain_result[[3]]$kappa1[,transition_mat[k, 1], transition_mat[k, 2]]),
                           as.mcmc(chain_result[[4]]$kappa1[,transition_mat[k, 1], transition_mat[k, 2]]),
                           as.mcmc(chain_result[[5]]$kappa1[,transition_mat[k, 1], transition_mat[k, 2]]))
    
    chain_colors <- c("red", "orange", "green", "blue", "purple")
    traceplot(beta_kappa, col = chain_colors, main = bquote("Traceplot of " * kappa[.(paste0(transition_mat[k, 1], ",", transition_mat[k, 2]))]))
    # legend("topright", legend = paste0("Chain ", 1:5), col = chain_colors, lty = 1, cex = 0.5)
  }
  dev.off()
}

{
  pdf("./cd_tally/chain/traceplot_tau.pdf")
  par(mfrow = c(4, 4))
  for(k in 1:(nrow(transition_mat))){
    beta_kappa = mcmc.list(as.mcmc(chain_result[[1]]$tau[,k]),
                           as.mcmc(chain_result[[2]]$tau[,k]),
                           as.mcmc(chain_result[[3]]$tau[,k]),
                           as.mcmc(chain_result[[4]]$tau[,k]),
                           as.mcmc(chain_result[[5]]$tau[,k]))
    
    chain_colors <- c("red", "orange", "green", "blue", "purple")
    traceplot(beta_kappa, col = chain_colors, main = bquote("Traceplot of " * tau[.(k)]))
    # legend("topright", legend = paste0("Chain ", 1:5), col = chain_colors, lty = 1, cex = 0.5)
  }
  dev.off()
}

## Gelman
gelman <- c()
for(k in 1:2){
  beta_cov_chain = mcmc.list(as.mcmc(chain_result[[1]]$beta_key1[,k]), as.mcmc(chain_result[[2]]$beta_key1[,k]),
                             as.mcmc(chain_result[[3]]$beta_key1[,k]), as.mcmc(chain_result[[4]]$beta_key1[,k]),
                             as.mcmc(chain_result[[5]]$beta_key1[,k]))
  gelman <- c(gelman, gelman.diag(beta_cov_chain)[[1]][1])
  
  beta_cov_chain = mcmc.list(as.mcmc(chain_result[[1]]$beta_key2[,k]), as.mcmc(chain_result[[2]]$beta_key2[,k]),
                             as.mcmc(chain_result[[3]]$beta_key2[,k]), as.mcmc(chain_result[[4]]$beta_key2[,k]),
                             as.mcmc(chain_result[[5]]$beta_key2[,k]))
  gelman <- c(gelman, gelman.diag(beta_cov_chain)[[1]][1])
}


for(k in 1:ncol(chain_result[[1]]$tau)){
  beta_cov_chain = mcmc.list(as.mcmc(chain_result[[1]]$tau[,k]), as.mcmc(chain_result[[2]]$tau[,k]),
                             as.mcmc(chain_result[[3]]$tau[,k]), as.mcmc(chain_result[[4]]$tau[,k]),
                             as.mcmc(chain_result[[5]]$tau[,k]))
  gelman <- c(gelman, gelman.diag(beta_cov_chain)[[1]][1])
}


for(k in 1:ncol(chain_result[[1]]$kappa1)){
  for(j in 1:ncol(chain_result[[1]]$kappa1)){
    if(transition[k, j] == 1){
      beta_cov_chain = mcmc.list(as.mcmc(chain_result[[1]]$kappa1[,k, j]), as.mcmc(chain_result[[2]]$kappa1[,k, j]),
                                 as.mcmc(chain_result[[3]]$kappa1[,k, j]), as.mcmc(chain_result[[4]]$kappa1[,k, j]),
                                 as.mcmc(chain_result[[5]]$kappa1[,k, j]))
      gelman <- c(gelman, gelman.diag(beta_cov_chain)[[1]][1])
      
      beta_cov_chain = mcmc.list(as.mcmc(chain_result[[1]]$kappa2[,k, j]), as.mcmc(chain_result[[2]]$kappa2[,k, j]),
                                 as.mcmc(chain_result[[3]]$kappa2[,k, j]), as.mcmc(chain_result[[4]]$kappa2[,k, j]),
                                 as.mcmc(chain_result[[5]]$kappa2[,k, j]))
      gelman <- c(gelman, gelman.diag(beta_cov_chain)[[1]][1])
    }
  }
}

df <- data.frame(x = gelman)
library(ggplot2)

pdf("gelman.pdf")
gg <- ggplot(df, aes(x = x)) +
  geom_histogram(fill = "skyblue", color = "black") +
  labs(title = "", x = "Value", y = "Frequency") +
  theme(
    plot.title = element_text(hjust = 0.5, size = 20),       # 제목 가운데 정렬 + 크기
    axis.title.x = element_text(size = 16),                  # x축 라벨 크기
    axis.title.y = element_text(size = 16),                  # y축 라벨 크기
    axis.text.x = element_text(size = 14),                   # x축 숫자 크기
    axis.text.y = element_text(size = 14)                    # y축 숫자 크기
  )
print(gg)
dev.off()


###### Section 6.1: Sensitivity Analysis - beta -----------
library(MCMCpack)
current_path <-rstudioapi::getActiveDocumentContext()$path
setwd(dirname(current_path))

country <- c("AT", "BE", "DE", "DK", "EE", "FI", "GB", "IE", "KR", "NL", "NO", "PL", "SK", "US")
chain_result = list()
for(k in 1:5){
  load(paste("./cd_tally/beta/revison2_sen_beta_", k,".RData", sep = ""))
  chain_result[[k]] <- result
}

gamma_list <- c("(0.001, 1000)",
                "(0.01, 100)",
                "(0.1, 10)",
                "(0.5, 2)", 
                "(1, 1)")
{
  pdf("cd_tally/sensitivity-result/sensitivity_trace_beta.pdf")
  par(mfrow = c(2,2))
  beta_chain = mcmc.list(as.mcmc(chain_result[[1]]$beta_key1[,1]), as.mcmc(chain_result[[2]]$beta_key1[,1]),
                         as.mcmc(chain_result[[3]]$beta_key1[,1]), as.mcmc(chain_result[[4]]$beta_key1[,1]),
                         as.mcmc(chain_result[[5]]$beta_key1[,1]))
  chain_colors <- c("red", "orange", "green", "blue", "purple")
  traceplot(beta_chain, col = chain_colors, 
            main = expression("Traceplot of " * beta["1,1"]))
  legend("topright", legend = gamma_list, col = chain_colors, lty = 1, cex = 0.4)
  
  beta_chain = mcmc.list(as.mcmc(chain_result[[1]]$beta_key1[,2]), as.mcmc(chain_result[[2]]$beta_key1[,2]),
                         as.mcmc(chain_result[[3]]$beta_key1[,2]), as.mcmc(chain_result[[4]]$beta_key1[,2]),
                         as.mcmc(chain_result[[5]]$beta_key1[,2]))
  chain_colors <- c("red", "orange", "green", "blue", "purple")
  traceplot(beta_chain, col = chain_colors, main = expression("Traceplot of " * beta["1,2"]))
  legend("topright", legend = gamma_list, col = chain_colors, lty = 1, cex = 0.4)
  
  beta_chain = mcmc.list(as.mcmc(chain_result[[1]]$beta_key2[,1]), as.mcmc(chain_result[[2]]$beta_key2[,1]),
                         as.mcmc(chain_result[[3]]$beta_key2[,1]), as.mcmc(chain_result[[4]]$beta_key2[,1]),
                         as.mcmc(chain_result[[5]]$beta_key2[,1]))
  chain_colors <- c("red", "orange", "green", "blue", "purple")
  traceplot(beta_chain, col = chain_colors, main = expression("Traceplot of " * beta["0,1"]))
  legend("topright", legend = gamma_list, col = chain_colors, lty = 1, cex = 0.4)
  
  beta_chain = mcmc.list(as.mcmc(chain_result[[1]]$beta_key2[,2]), as.mcmc(chain_result[[2]]$beta_key2[,2]),
                         as.mcmc(chain_result[[3]]$beta_key2[,2]), as.mcmc(chain_result[[4]]$beta_key2[,2]),
                         as.mcmc(chain_result[[5]]$beta_key2[,2]))
  chain_colors <- c("red", "orange", "green", "blue", "purple")
  traceplot(beta_chain, col = chain_colors, main = expression("Traceplot of " * beta["0,2"]))
  legend("topright", legend = gamma_list, col = chain_colors, lty = 1, cex = 0.4)
  dev.off()
}

df_total <- data.frame()
for(ii in 1:2){
  beta_chain_list <- lapply(1:5, function(i) as.mcmc(chain_result[[i]]$beta_key1[,ii]))
  
  summary_list <- lapply(beta_chain_list, summary)
  hpd_list <- lapply(beta_chain_list, HPDinterval, prob = 0.95)
  
  means <- sapply(summary_list, function(x) x$statistics["Mean"])
  sds <- sapply(summary_list, function(x) x$statistics["SD"])
  hpd_lower <- sapply(hpd_list, function(x) x[1])
  hpd_upper <- sapply(hpd_list, function(x) x[2])
  
  
  df <- data.frame(
    Scenario = paste("Scenario", 1:5),
    Mean = round(means, 3),
    SD = round(sds, 3),
    `HPD Interval` = paste0("[", round(hpd_lower, 3), ", ", round(hpd_upper, 3), "]")
  )
  if(ii ==1){
    df_total <-df[nrow(df):1,] 
  }else{
    df_total <- rbind(df_total, df[nrow(df):1,] )
  }
}

for(ii in 1:2){
  beta_chain_list <- lapply(1:5, function(i) as.mcmc(chain_result[[i]]$beta_key2[,ii]))
  
  summary_list <- lapply(beta_chain_list, summary)
  hpd_list <- lapply(beta_chain_list, HPDinterval, prob = 0.95)
  
  means <- sapply(summary_list, function(x) x$statistics["Mean"])
  sds <- sapply(summary_list, function(x) x$statistics["SD"])
  hpd_lower <- sapply(hpd_list, function(x) x[1])
  hpd_upper <- sapply(hpd_list, function(x) x[2])
  
  
  df <- data.frame(
    Scenario = paste("Scenario", 1:5),
    Mean = round(means, 3),
    SD = round(sds, 3),
    `HPD Interval` = paste0("[", round(hpd_lower, 3), ", ", round(hpd_upper, 3), "]")
  )
  
  df_total <- rbind(df_total, df[nrow(df):1,] )
  
}
library(xtable)
sens_beta_total <- df_total
xtable(df_total)

###### Section 6.1: Sensitivity Analysis - beta_cov -----------
library(MCMCpack)
current_path <-rstudioapi::getActiveDocumentContext()$path
setwd(dirname(current_path))

country <- c("AT", "BE", "DE", "DK", "EE", "FI", "GB", "IE", "KR", "NL", "NO", "PL", "SK", "US")
chain_result = list()
for(k in 1:5){
  load(paste("./cd_tally/beta_cov/revison2_sen_beta_cov_", k,".RData", sep = ""))
  chain_result[[k]] <- result
}

temp <- c(10, 5, 2, 1, 0.5)
colname_list <- colnames(data1)[2:6]
{
  pdf("cd_tally/sensitivity-result/sensitivity_trace_beta_cov.pdf")
  par(mfrow = c(2,3))
  for(ii in 1:5){
    beta_chain = mcmc.list(as.mcmc(chain_result[[1]]$beta_cov[,ii]), as.mcmc(chain_result[[2]]$beta_cov[,ii]),
                           as.mcmc(chain_result[[3]]$beta_cov[,ii]), as.mcmc(chain_result[[4]]$beta_cov[,ii]),
                           as.mcmc(chain_result[[5]]$beta_cov[,ii]))
    chain_colors <- c("red", "orange", "green", "blue", "purple")
    traceplot(beta_chain, col = chain_colors, main = bquote("Traceplot of " * alpha[.(colname_list[ii])]))
    legend("topright", legend = temp, col = chain_colors, lty = 1, cex = 0.5)
  }
  dev.off()
}


df_total <- data.frame()
for(ii in 1:5){
  beta_chain_list <- lapply(1:5, function(i) as.mcmc(chain_result[[i]]$beta_cov[,ii]))
  
  summary_list <- lapply(beta_chain_list, summary)
  hpd_list <- lapply(beta_chain_list, HPDinterval, prob = 0.95)
  
  means <- sapply(summary_list, function(x) x$statistics["Mean"])
  sds <- sapply(summary_list, function(x) x$statistics["SD"])
  hpd_lower <- sapply(hpd_list, function(x) x[1])
  hpd_upper <- sapply(hpd_list, function(x) x[2])
  
  
  df <- data.frame(
    Scenario = paste("Scenario", 1:5),
    Mean = round(means, 3),
    SD = round(sds, 3),
    `HPD Interval` = paste0("[", round(hpd_lower,3), ", ", round(hpd_upper, 3), "]")
  )
  if(ii ==1){
    df_total <-df[nrow(df):1,] 
  }else{
    df_total <- rbind(df_total, df[nrow(df):1,] )
  }
}


library(xtable)
df_total
xtable(df_total)

colnames(data1)

###### Section 6.1: Sensitivity Analysis - kappa -----------
library(MCMCpack)
current_path <-rstudioapi::getActiveDocumentContext()$path
setwd(dirname(current_path))

country <- c("AT", "BE", "DE", "DK", "EE", "FI", "GB", "IE", "KR", "NL", "NO", "PL", "SK", "US")
chain_result = list()
for(k in 1:5){
  load(paste("cd_tally/kappa/revison2_sen_kappa_", k,".RData", sep = ""))
  chain_result[[k]] <- result
}

transition_mat = matrix(0, nrow = length(which(transition == 1)), ncol = 2)
temp = 1
for(i in 1:nrow(transition)){
  for(j in 1:nrow(transition)){
    if(transition[i, j] == 1){
      transition_mat[temp, 1] = i
      transition_mat[temp, 2] = j
      temp = temp + 1
    }
  }
}

gamma_list <- c("(0.001, 1000)",
                "(0.01, 100)",
                "(0.1, 10)",
                "(0.5, 2)", 
                "(1, 1)")

{
  pdf("cd_tally/sensitivity-result/sensitivity_trace_kappa.pdf")
  par(mfrow = c(4, 4))
  for(k in 1:(nrow(transition_mat))){
    beta_kappa = mcmc.list(as.mcmc(chain_result[[1]]$kappa1[,transition_mat[k, 1], transition_mat[k, 2]]),
                           as.mcmc(chain_result[[2]]$kappa1[,transition_mat[k, 1], transition_mat[k, 2]]),
                           as.mcmc(chain_result[[3]]$kappa1[,transition_mat[k, 1], transition_mat[k, 2]]),
                           as.mcmc(chain_result[[4]]$kappa1[,transition_mat[k, 1], transition_mat[k, 2]]),
                           as.mcmc(chain_result[[5]]$kappa1[,transition_mat[k, 1], transition_mat[k, 2]]))
    
    chain_colors <- c("red", "orange", "green", "blue", "purple")
    traceplot(beta_kappa, col = chain_colors, main = bquote("Traceplot of " * kappa[.(paste0(transition_mat[k, 1], ",", transition_mat[k, 2]))]))
    # legend("topright", legend = gamma_list, col = chain_colors, lty = 1, cex = 0.5)
  }
  dev.off()
}

## Figure --

library(ggplot2)
library(dplyr)
library(coda)
library(ggpubr)


transition_names <- apply(transition_mat, 1, function(x) paste0("(", x[1], ", ", x[2], ")"))
post_hpd_df <- data.frame()
gamma_list <- c("(0.001, 1000)",
                "(0.01, 100)",
                "(0.1, 10)",
                "(0.5, 2)", 
                "(1, 1)")


for (i in 1:5) {
  for (j in 1:nrow(transition_mat)) {
    m <- transition_mat[j, 1]
    l <- transition_mat[j, 2]
    
    samples <- chain_result[[i]]$kappa2[, m, l]
    post_mean <- mean(samples)
    hpd <- HPDinterval(mcmc(samples))
    
    post_hpd_df <- rbind(post_hpd_df, data.frame(
      Transition = transition_names[j],
      Prior = gamma_list[i],
      Mean = post_mean,
      Lower = hpd[1],
      Upper = hpd[2]
    ))
  }
}

post_hpd_df$Transition <- factor(post_hpd_df$Transition, levels = unique(transition_names))
post_hpd_df$Prior <- as.factor(post_hpd_df$Prior)

figure_list <- list()

n_figures <- ceiling(nrow(transition_mat) / 10)

for (k in 1:n_figures) {
  idx_start <- (k - 1) * 10 + 1
  idx_end <- min(k * 10, length(transition_names))
  selected_transitions <- transition_names[idx_start:idx_end]
  
  plot_df <- post_hpd_df %>% filter(Transition %in% selected_transitions)
  
  p <- ggplot(plot_df, aes(x = Transition, y = Mean, fill = Prior)) +
    geom_bar(stat = "identity", position = position_dodge(width = 0.9)) +
    geom_errorbar(aes(ymin = Lower, ymax = Upper),
                  position = position_dodge(width = 0.9),
                  width = 0.3, color = "black") +
    theme_minimal() +
    theme(axis.text.x = element_text(angle = 45, hjust = 1, size = 10),
          axis.text.y = element_text(size = 10),
          axis.title.x = element_text(size = 10),
          axis.title.y = element_text(size = 12),
          legend.position = "none") +
    labs(
      x = "Transition",
      y = "Posterior Mean"
    )
  
  figure_list[[k]] <- p
}

n_pages <- ceiling(length(figure_list) / 12)

pdf("sensitivity-kappa2.pdf", width = 14, height = 10)
for (i in 1:n_pages) {
  start_idx <- (i - 1) * 12 + 1
  end_idx <- min(i * 12, length(figure_list))
  grid_page <- ggarrange(plotlist = figure_list[start_idx:end_idx],
                         ncol = 3, nrow = 4)
  print(grid_page)
}
dev.off()


library(xtable)
df_total
xtable(df_total)


###### Section 6.1: Sensitivity Analysis -Tau -----------
library(MCMCpack)
current_path <-rstudioapi::getActiveDocumentContext()$path
setwd(dirname(current_path))

country <- c("AT", "BE", "DE", "DK", "EE", "FI", "GB", "IE", "KR", "NL", "NO", "PL", "SK", "US")
chain_result = list()
for(k in 1:5){
  load(paste("cd_tally/tau/revison2_sen_tau_", k,".RData", sep = ""))
  chain_result[[k]] <- result
}


{
  pdf("cd_tally/sensitivity-result/sensitivity_trace_tau.pdf")
  par(mfrow = c(4, 4))
  for(k in 1:(nrow(transition_mat))){
    beta_kappa = mcmc.list(as.mcmc(chain_result[[1]]$tau[,k]),
                           as.mcmc(chain_result[[2]]$tau[,k]),
                           as.mcmc(chain_result[[3]]$tau[,k]),
                           as.mcmc(chain_result[[4]]$tau[,k]),
                           as.mcmc(chain_result[[5]]$tau[,k]))
    
    chain_colors <- c("red", "orange", "green", "blue", "purple")
    traceplot(beta_kappa, col = chain_colors, main = bquote("Traceplot of " * tau[.(k)]))
    # legend("topright", legend = gamma_list, col = chain_colors, lty = 1, cex = 0.5)
  }
  dev.off()
}

## Figure --

library(ggplot2)
library(dplyr)
library(coda)


person_names <- 1:556
tau_hpd_df <- data.frame()


gamma_list <- c("(0.001, 1000)",
                "(0.01, 100)",
                "(0.1, 10)",
                "(0.5, 2)", 
                "(1, 1)")


for (i in 1:5) {
  for (j in 1:556) {
    samples <- chain_result[[i]]$tau[, j]
    post_mean <- mean(samples)
    hpd <- HPDinterval(mcmc(samples))
    
    tau_hpd_df <- rbind(tau_hpd_df, data.frame(
      Person = person_names[j],
      Prior = gamma_list[i],
      Mean = post_mean,
      Lower = hpd[1],
      Upper = hpd[2]
    ))
  }
}


tau_hpd_df$Person <- factor(tau_hpd_df$Person, levels = person_names)
tau_hpd_df$Prior <- as.factor(tau_hpd_df$Prior)

library(ggplot2)
library(dplyr)
library(ggpubr)

figure_list <- list()


n_tau_plot <- ceiling(556 / 10)

for (k in 1:n_tau_plot) {
  idx_start <- (k - 1) * 10 + 1
  idx_end <- min(k * 10, 556)
  selected_people <- person_names[idx_start:idx_end]
  
  plot_df <- tau_hpd_df %>% filter(Person %in% selected_people)
  
  p <- ggplot(plot_df, aes(x = Person, y = Mean, fill = Prior)) +
    geom_bar(stat = "identity", position = position_dodge(width = 0.9)) +
    geom_errorbar(aes(ymin = Lower, ymax = Upper),
                  position = position_dodge(width = 0.9),
                  width = 0.3, color = "black") +
    theme_minimal() +
    theme(axis.text.x = element_text(angle = 45, hjust = 1, size = 10),
          axis.text.y = element_text(size = 10),
          axis.title.x = element_text(size = 10),
          axis.title.y = element_text(size = 12),
          legend.position = "none") +
    labs(
      # title = paste0("Individuals ", idx_start, "–", idx_end),
      x = "Respondent",
      y = "Posterior Mean"
    )
  
  figure_list[[k]] <- p
}


n_pages <- ceiling(length(figure_list) / 12)

pdf("sensitivity-tau.pdf", width = 14, height = 10)  
for (i in 1:n_pages) {
  start_idx <- (i - 1) * 12 + 1
  end_idx <- min(i * 12, length(figure_list))
  grid_page <- ggarrange(plotlist = figure_list[start_idx:end_idx],
                         ncol = 3, nrow = 4)
  print(grid_page)
}
dev.off()
