# Supplementary material for: Analysis of Log Data From an International Online Educational Assessment System: A Multi-State Survival Modeling Approach to Reaction Time Between and Across Action Sequence
Source: Psychometrika. 2025 Sep 1;90(4):1506–35. doi: 10.1017/psy.2025.10043 (PMC12660000; doi:10.1017/psy.2025.10043)
Supplement: Park et al. supplementary material [file S0033312325100434sup001.zip › code/result-summary-lamp.R]

current_path <-rstudioapi::getActiveDocumentContext()$path
setwd(dirname(current_path))

country <- c("AT", "BE", "DE", "DK", "EE", "FI", "GB", "IE", "KR", "NL", "NO", "PL", "SK", "US")

library(xtable)
library(dplyr)
library(ggplot2)
library(hdrcde)
library(HDInterval)
library(expm)
library(hdrcde)
library(HDInterval)
library(reshape2)
library(ggplot2)
library(ggraph)
library(igraph)
library(tidygraph)
library(ggrepel)

load(paste("lamp_return/v3_", "US", "_item_short_beforemcmc_combine.RData", sep = ""))
state_name_final <- state_name # word
key_name <- state_name_final[key_num] #key word

if (!file.exists("./result_figure_general_notss-lamp_return")){
  dir.create("./result_figure_general_notss-lamp_return")
}
setwd("./result_figure_general_notss-lamp_return")
for(cc in 1:length(country)){
  # current_path <-rstudioapi::getActiveDocumentContext()$path
  # setwd(dirname(current_path))
  con = country[cc]
  print(con)
  
  if( file.exists(paste("../lamp_return/v3_", con, "_item_short_result_general-notss_combine.RData", sep = ""))){
    load(paste("../lamp_return/v3_", con, "_item_short_result_general-notss_combine.RData", sep = ""))
    
    if(cc==1){
      kappa1_list <- array(0, dim=c(14, nrow(state_name_list_all), nrow(state_name_list_all)))
      kappa2_list <- array(0, dim=c(14, nrow(state_name_list_all), nrow(state_name_list_all)))
      
      kappa1_list_top <- list()
      kappa2_list_top <- list()
      kappa1_list_bottom <- list()
      kappa2_list_bottom <- list()
      
      
      betahpd1_list <- data.frame(matrix(0, ncol = dim(result$beta_key1)[2]+1, nrow = 14))
      betahpd2_list <- data.frame(matrix(0, ncol = dim(result$beta_key2)[2]+1, nrow = 14))
      
      beta1_list <- data.frame(matrix(0, ncol = dim(result$beta_key1)[2]+1, nrow = 14))
      beta2_list <- data.frame(matrix(0, ncol = dim(result$beta_key2)[2]+1, nrow = 14))
      
      
      betaprob1_list_c <- data.frame(matrix(0, ncol = dim(result$beta_cov)[2]+1, nrow = 14))
      betahpd1_list_c <- data.frame(matrix(0, ncol = dim(result$beta_cov)[2]+1, nrow = 14))
      beta1_list_c <- data.frame(matrix(0, ncol = dim(result$beta_cov)[2]+1, nrow = 14))
      
      transition_prob_1 <- list()
      transition_prob_0 <- list()
      transition_prob_diff <- list()
      
      diff_prob10_top <- list()
      diff_prob10_bottom <- list()
    }
    
    
    
    temp_beta1 <- apply(result$beta_key1, 2 , mean) # general version
    temp_beta2 <- apply(result$beta_key2, 2 , mean) # general version
    temp_beta1_c <- apply(result$beta_cov, 2, mean) # general version

    pdf(paste0("density_traceplot_beta_key_", con, "_comine.pdf"))
    layout(matrix(c(1,2), ncol = 2, byrow = TRUE))

    for(m in 1:dim(result$beta_key1)[2]){
      plot(result$beta_key1[ , m], type = 'l', main = paste0("beta1_",m))
      a <- hdi(result$beta_key1[ , m])
      color <- ifelse(cbind(a[[1]] <= 0 & a[[2]] >= 0 ) == TRUE, "red", "blue")
      hdr.den(result$beta_key1[ , m], prob=95, col = color)

      ## save
      betahpd1_list[cc, m + 1] <- ifelse(cbind(a[[1]] <= 0 & a[[2]] >= 0 ) == TRUE, 0, 1)

    }

    for(m in 1:dim(result$beta_key2)[2]){
      plot(result$beta_key1[ , m], type = 'l', main = paste0("beta0_",m))
      a <- hdi(result$beta_key2[ , m])
      color <- ifelse(cbind(a[[1]] <= 0 & a[[2]] >= 0 ) == TRUE, "red", "blue")
      hdr.den(result$beta_key2[ , m], prob=95, col = color)

      ## save
      betahpd2_list[cc, m + 1] <- ifelse(cbind(a[[1]] <= 0 & a[[2]] >= 0 ) == TRUE, 0, 1)

    }

    layout(1)
    dev.off()

    pdf(paste0("density_traceplot_beta_cov_", con, "_comine.pdf"))
    layout(matrix(c(1,2), ncol = 2, byrow = TRUE))
    for(m in 1:dim(result$beta_cov)[2]){

      plot(result$beta_cov[ , m], type = 'l', main = paste0("beta_cov_",colnames(data1)[m+1]))
      a <- hdi(result$beta_cov[ , m])
      color <- ifelse(cbind(a[[1]] <= 0 & a[[2]] >= 0 ) == TRUE, "red", "blue")
      hdr.den(result$beta_cov[ , m], prob=95, col = color)

      betahpd1_list_c[cc, m + 1] <- ifelse(cbind(a[[1]] <= 0 & a[[2]] >= 0 ) == TRUE, 0, 1)

    }
    layout(1)
    dev.off()

    par(mfrow = c(1,1))


    pdf(paste0("traceplot_kappa1_", con, ".pdf"))
    for(m in 1:ncol(result$kappa1)){
      for(l in 1:ncol(result$kappa1)){
        if(transition[m,l]==1){
          plot(result$kappa1[ , m, l], type = 'l', main = paste("kappa1_", m, ", ", l))
        }
      }
    }

    dev.off()

    pdf(paste0("traceplot_kappa2_", con, ".pdf"))
    for(m in 1:ncol(result$kappa2)){
      for(l in 1:ncol(result$kappa2)){
        if(transition[m,l]==1){
          plot(result$kappa2[ , m, l], type = 'l', main = paste("kappa2_", m, ", ", l))
        }
      }
    }

    dev.off()

    pdf(paste0("traceplot_tau_", con, ".pdf"))
    layout(matrix(c(1,2), ncol = 2, byrow = TRUE))
    for(m in 1:dim(result$tau)[2]){
      plot(result$tau[ , m], type = 'l', main = paste("tau", m))
      plot(density(result$tau[ , m]), main = paste("tau", m))
    }
    layout(1)
    dev.off()

    par(mfrow = c(1,1))
    write.csv(result$accept_beta_key1, paste0("ar-beta1_key_", con,".csv"))
    write.csv(result$accept_beta_key2, paste0("ar-beta0_key_", con,".csv"))
    write.csv(result$accept_beta_cov, paste0("ar-beta_cov_", con,".csv"))


    beta1_list[cc, 1] <- con
    beta2_list[cc, 1] <- con
    beta1_list_c[cc, 1] <- con

    betahpd1_list[cc, 1] <- con
    betahpd2_list[cc, 1] <- con

    betahpd1_list_c[cc, 1] <- con

    beta1.est <- temp_beta1
    beta2.est <- temp_beta2
    beta.est_c <- temp_beta1_c
    beta1_list[cc, 2:(dim(result$beta_key1)[2] + 1)] <- beta1.est
    beta2_list[cc, 2:(dim(result$beta_key2)[2] + 1)] <- beta2.est


    beta1_list_c[cc, 2:(dim(result$beta_cov)[2] + 1)] <- beta.est_c

    
    ## Kappa -=========
    
    kappa1_est = apply(result$kappa1, c(2, 3), mean)
    kappa2_est = apply(result$kappa2, c(2, 3), mean)
    
    kappa1_list[cc,which(!is.na(state_name_list_all[,cc+2])),which(!is.na(state_name_list_all[,cc+2]))] <- kappa1_est
    kappa2_list[cc,which(!is.na(state_name_list_all[,cc+2])),which(!is.na(state_name_list_all[,cc+2]))] <- kappa2_est
    
    ######### Kappa1 ------------
    rownames(kappa1_est) <- state_name_list_all[!is.na(state_name_list_all[, cc+2]), c(2)]
    colnames(kappa1_est) <- state_name_list_all[!is.na(state_name_list_all[, cc+2]), c(2)]
    top_indices <- order(kappa1_est, decreasing = TRUE)[1:10]
    top_positions <- arrayInd(top_indices, dim(kappa1_est))
    top_names <- data.frame(Row = rownames(kappa1_est)[top_positions[,1]],
                            Column = colnames(kappa1_est)[top_positions[,2]],
                            Value = (kappa1_est)[top_indices])
    kappa1_list_top[[cc]] <- top_names
    
    
    
    rownames(kappa1_est) <- state_name_list_all[!is.na(state_name_list_all[, cc+2]), c(2)]
    colnames(kappa1_est) <- state_name_list_all[!is.na(state_name_list_all[, cc+2]), c(2)]
    
    
    kappa1_est_vec <- as.vector(kappa1_est)
    nonzero_indices <- which(kappa1_est_vec != 0)
    filtered_kappa1_est_vec <- kappa1_est_vec[nonzero_indices]
    
    
    sorted_indices <- order(filtered_kappa1_est_vec)
    bottom_indices <- sorted_indices[1:10]

    nrow_kappa1_est <- nrow(kappa1_est)
    ncol_kappa1_est <- ncol(kappa1_est)
    
    bottom_positions <- arrayInd(nonzero_indices[bottom_indices], .dim = c(nrow_kappa1_est, ncol_kappa1_est))
    
    bottom_values <- kappa1_est[bottom_positions]
    
    bottom_names <- data.frame(Row = rownames(kappa1_est)[bottom_positions[,1]],
                               Column = colnames(kappa1_est)[bottom_positions[,2]],
                               Value = bottom_values)
    
    kappa1_list_bottom[[cc]] <- bottom_names
    
    ######### Kappa2 ------------
    rownames(kappa2_est) <- state_name_list_all[!is.na(state_name_list_all[, cc+2]), c(2)]
    colnames(kappa2_est) <- state_name_list_all[!is.na(state_name_list_all[, cc+2]), c(2)]

    top_indices <- order(kappa2_est, decreasing = TRUE)[1:10]
    

    top_positions <- arrayInd(top_indices, dim(kappa2_est))
    top_names <- data.frame(Row = rownames(kappa2_est)[top_positions[,1]],
                            Column = colnames(kappa2_est)[top_positions[,2]],
                            Value = (kappa2_est)[top_indices])
    kappa2_list_top[[cc]] <- top_names
    

    kappa2_est_vec <- as.vector(kappa2_est)
    

    nonzero_indices <- which(kappa2_est_vec != 0)
    filtered_kappa2_est_vec <- kappa2_est_vec[nonzero_indices]
    

    sorted_indices <- order(filtered_kappa2_est_vec)
    bottom_indices <- sorted_indices[1:10]
    

    nrow_kappa2_est <- nrow(kappa2_est)
    ncol_kappa2_est <- ncol(kappa2_est)
    

    bottom_positions <- arrayInd(nonzero_indices[bottom_indices],
                                 .dim = c(nrow_kappa2_est, ncol_kappa2_est))
    

    bottom_values <- kappa2_est[bottom_positions]
    

    bottom_names <- data.frame(Row = rownames(kappa2_est)[bottom_positions[,1]],
                               Column = colnames(kappa2_est)[bottom_positions[,2]],
                               Value = bottom_values)
    
    kappa2_list_bottom[[cc]] <- bottom_names
    
    #### Tau ----------
    tau_list_tmep <- data.frame(matrix(0, ncol = 3, nrow = 1))
    item_new <- item
    A = as.data.frame(item_new %>% group_by(pid) %>% summarise(A = mean(as.numeric(response))))


    A$A <- ifelse(A$A==3, 1, 0)
    res <- A$A

    tau_list_temp <- data.frame(country = con, tau = apply(result$tau, 2, mean), response = res)
    if(cc == 1){
      tau_list <- data.frame()
      tau_list <- tau_list_temp
    }else{
      tau_list <- rbind(tau_list, tau_list_temp)
    }

    # Trausntion Proability ---------
    hazard <- function(kappa1, kappa2, tau, alpha, x, beta1, beta2, key_idx, res){
      if(res == 1){
        return(kappa1*tau*exp(alpha %*% x + beta1 %*% key_idx))
      }else{
        return(kappa2*tau*exp(alpha %*% x + beta2 %*% key_idx))
      }
    }
    transition1 <- transition
    transition2 <- transition
    generator_matrix0 = matrix(0, ncol = ncol(transition), nrow = ncol(transition))
    generator_matrix1 = matrix(0, ncol = ncol(transition), nrow = ncol(transition))

    kappa1_est = apply(result$kappa1, c(2, 3), mean)
    kappa2_est = apply(result$kappa2, c(2, 3), mean)
    tau_est = mean(apply(result$tau, 2, mean))
    alpha_est = apply(result$beta_cov, 2, mean)
    x = c(1, 5, 2, 4, 1)
    beta_est1 = apply(result$beta_key1, 2, mean)
    beta_est2 = apply(result$beta_key2, 2, mean)

    for(i in 1:ncol(transition)){
      for(j in 1:ncol(transition)){
        key_idx = c(ifelse(i %in% key_num, 1, 0), ifelse(j %in% key_num, 1, 0))
        if(i != j & transition[i,j] == 1){
          res = 1
          generator_matrix1[i, j] = hazard(kappa1_est[i, j], kappa2_est[i, j], tau_est, alpha_est, x, beta_est1, beta_est2, key_idx, res)
        }
      }
      generator_matrix1[i, i] = -sum(generator_matrix1[i, ])
    }

    for(i in 1:ncol(transition)){
      for(j in 1:ncol(transition)){
        key_idx = c(ifelse(i %in% key_num, 1, 0), ifelse(j %in% key_num, 1, 0))
        if(i != j & transition[i,j] == 1){
          res = 0
          generator_matrix0[i, j] = hazard(kappa1_est[i, j], kappa2_est[i, j], tau_est, alpha_est, x, beta_est1, beta_est2, key_idx, res)
        }
      }
      generator_matrix0[i, i] = -sum(generator_matrix0[i, ])
    }


    # apply(generator_matrix1, 1, scale)

    diag(transition) <- 1
    temp <- which(diag(generator_matrix1) == 0)
    for(i in temp){
      transition[i, i] <- 0
    }

    {
      prob_1 = - generator_matrix1 / matrix(rep(diag(generator_matrix1), each = nrow(generator_matrix1)), ncol = ncol(generator_matrix1) ,byrow = T)
      prob_0 = - generator_matrix0 / matrix(rep(diag(generator_matrix0), each = nrow(generator_matrix0)), ncol = ncol(generator_matrix0) ,byrow = T)

      diag(prob_1) <- 0
      diag(prob_0) <- 0
      temp <- state_name_list_all[!is.na(state_name_list_all[, cc+2]), c(2, cc+2)]

      rownames(prob_1) <- temp[,1]
      colnames(prob_1) <- temp[,1]
      rownames(prob_0) <- temp[,1]
      colnames(prob_0) <- temp[,1]

      tran_col <- which(colSums(transition == 1) > 0)
      tran_row <- which(rowSums(transition == 1) > 0)
      prob_1 <- prob_1[tran_row, tran_col]
      prob_0 <- prob_0[tran_row, tran_col]

      melted_cormat1 <- melt(prob_1)
      melted_cormat0 <- melt(prob_0)
      transition_prob_0[[cc]] <- prob_0
      transition_prob_1[[cc]] <- prob_1

      colnames(melted_cormat1) <- c("From", "To", "value")
      colnames(melted_cormat0) <- c("From", "To", "value")
      melted_cormat1$From <- as.character(melted_cormat1$From)
      melted_cormat1$To <- as.character(melted_cormat1$To)
      melted_cormat0$From <- as.character(melted_cormat0$From)
      melted_cormat0$To <- as.character(melted_cormat0$To)
      melted_cormat1 <- melted_cormat1[order(melted_cormat1[[1]], melted_cormat1[[2]]), ]
      melted_cormat0 <- melted_cormat0[order(melted_cormat0[, c("From")], melted_cormat0[, c("To")]), ]

    }


    col_x <- c(ifelse(sort(unique(melted_cormat1$From)) %in% key_name, "red", "black"))
    col_y <- c(ifelse(sort(unique(melted_cormat1$To)) %in% key_name, "red", 'black'))

    a <- ggplot(data = melted_cormat1, aes(x=To, y=From, fill=value)) +
      geom_tile(color = "grey",
                lwd = 0.1,
                linetype = 1) +
      scale_fill_gradientn(colours = c("white", "blue"),
                           values = scales::rescale(c(0, 1)),
                           limits = c(0, 1)) +
      theme(axis.text.x = element_text(size=4.5,face='bold',angle=45, hjust=1, colour = col_x),
            axis.text.y = element_text(size=4.5,face='bold',angle=45, hjust=1, colour = col_y),
            axis.title.y = element_text(size=15,face='bold'),
            axis.title.x = element_text(size=15,face='bold'),
            legend.position="none"
      ) +
      xlab("To")+
      ylab("From") + ggtitle("Correct Group") +
      theme(plot.title = element_text(hjust = 0.5, size = 30))
    pdf(paste("transition_correct_incorrect_", con, ".pdf", sep = ""))
    print(a)

    col_x <- c(ifelse(sort(unique(melted_cormat0$From)) %in% key_name, "red", "black"))
    col_y <- c(ifelse(sort(unique(melted_cormat0$To)) %in% key_name, "red", 'black'))
    a <- ggplot(data = melted_cormat0, aes(x=To, y=From, fill=value)) +
      geom_tile(color = "grey",
                lwd = 0.1,
                linetype = 1) +
      scale_fill_gradientn(colours = c("white", "blue"),
                           values = scales::rescale(c(0, 1)),
                           limits = c(0, 1)) +
      theme(axis.text.x = element_text(size=4.5,face='bold',angle=45, hjust=1, colour = col_x),
            axis.text.y = element_text(size=4.5,face='bold',angle=45, hjust=1, colour = col_y),
            axis.title.y = element_text(size=15,face='bold'),
            axis.title.x = element_text(size=15,face='bold'),
            legend.position="none"
      ) +
      xlab("To")+
      ylab("From") + ggtitle("Incorrect Group") +
      theme(plot.title = element_text(hjust = 0.5, size = 30))

    print(a)
    dev.off()


    ##### Difference of Matrix
    top_indices <- order(prob_1-prob_0, decreasing = TRUE)[1:10]

    top_positions <- arrayInd(top_indices, dim(prob_1-prob_0))
    top_names <- data.frame(Row = rownames(prob_1-prob_0)[top_positions[,1]],
                            Column = colnames(prob_1-prob_0)[top_positions[,2]],
                            Value = (prob_1-prob_0)[top_indices])
    diff_prob10_top[[cc]] <- top_names


    bottom_indices <- order(prob_1-prob_0, decreasing = FALSE)[1:10]

    bottom_positions <- arrayInd(bottom_indices, dim(prob_1-prob_0))
    bottom_names <- data.frame(Row = rownames(prob_1-prob_0)[bottom_positions[,1]],
                               Column = colnames(prob_1-prob_0)[bottom_positions[,2]],
                               Value = (prob_1-prob_0)[bottom_indices])
    diff_prob10_bottom[[cc]] <- bottom_names


    # ### Difference of prob using all samples ----------

    generator_matrix0 = array(0, dim = c(20000, ncol(transition), nrow(transition)))
    generator_matrix1 = array(0, dim = c(20000, ncol(transition), nrow(transition)))

    prob0_list = array(0, dim = c(20000, ncol(transition), nrow(transition)))
    prob1_list = array(0, dim = c(20000, ncol(transition), nrow(transition)))


    library(doParallel)
    

    num_cores <- detectCores() - 1
    cl <- makeCluster(num_cores)
    registerDoParallel(cl)
    
    # foreach
    result_list <- foreach(ii = 1:dim(result$kappa1)[1]) %dopar% {
      kappa1_est = result$kappa1[ii,,]
      kappa2_est = result$kappa2[ii,,]
      tau_est = mean(result$tau[ii, ])
      alpha_est = result$beta_cov[ii, ]
      x = c(1, 5, 2, 4, 1)
      beta_est1 = result$beta_key1[ii, ]
      beta_est2 = result$beta_key2[ii, ]
      
      generator_matrix1_local <- matrix(0, ncol = ncol(transition), nrow = ncol(transition))
      generator_matrix0_local <- matrix(0, ncol = ncol(transition), nrow = ncol(transition))
      
      for(i in 1:ncol(transition)){
        row_sum1 <- 0
        row_sum0 <- 0
        for(j in 1:ncol(transition)){
          if(i != j & transition[i,j] == 1){
            key_idx = c(ifelse(i %in% key_num, 1, 0), ifelse(j %in% key_num, 1, 0))
            
            # res = 1
            generator_matrix1_local[i, j] = hazard(kappa1_est[i, j], kappa2_est[i, j], tau_est, alpha_est, x, beta_est1, beta_est2, key_idx, 1)
            row_sum1 <- row_sum1 + generator_matrix1_local[i, j]
            
            # res = 0
            generator_matrix0_local[i, j] = hazard(kappa1_est[i, j], kappa2_est[i, j], tau_est, alpha_est, x, beta_est1, beta_est2, key_idx, 0)
            row_sum0 <- row_sum0 + generator_matrix0_local[i, j]
          }
        }
        # 
        generator_matrix1_local[i, i] = -row_sum1
        generator_matrix0_local[i, i] = -row_sum0
      }
      
      # 
      diag_vals1 <- diag(generator_matrix1_local)
      diag_vals0 <- diag(generator_matrix0_local)
      
      prob_1 <- -generator_matrix1_local / matrix(rep(diag_vals1, each = nrow(generator_matrix1_local)), ncol = ncol(generator_matrix1_local), byrow = TRUE)
      prob_0 <- -generator_matrix0_local / matrix(rep(diag_vals0, each = nrow(generator_matrix0_local)), ncol = ncol(generator_matrix0_local), byrow = TRUE)
      
      diag(prob_1) <- 0
      diag(prob_0) <- 0
      
      list(prob1 = prob_1, prob0 = prob_0)
    }
    
    # 
    stopCluster(cl)
    
    # 
    for(ii in 1:length(result_list)){
      prob1_list[ii,,] <- result_list[[ii]]$prob1
      prob0_list[ii,,] <- result_list[[ii]]$prob0
    }


    diff_list <- matrix(0, ncol(transition), nrow(transition))
    for(i in 1:dim(result$kappa1)[2]){
      for(j in 1:dim(result$kappa1)[3]){
        a <- hdi(prob1_list[,i,j] - prob0_list[,i,j])
        diff_list[i,j] = ifelse(cbind(a[[1]] <= 0 & a[[2]] >= 0 ) == TRUE, 0, mean(prob1_list[,i,j] - prob0_list[,i,j]))
      }
    }

    temp <- state_name_list_all[!is.na(state_name_list_all[, cc+2]), c(2, cc+2)]
    rownames(diff_list) <- temp[,1]
    colnames(diff_list) <- temp[,1]
    diff_list[is.na(diff_list)] <- 0
    transition_prob_diff[[cc]] <- diff_list #save
    
    
    #### Transition diff network (each) --------------
    G <- graph_from_adjacency_matrix(diff_list, mode="directed", weighted = TRUE)
    G <- delete_edges(G, E(G)[E(G)$weight > 0])
    E(G)$width <- abs(E(G)$weight) / max(abs(E(G)$weight)) / 2   # 가중치 크기에 비례한 엣지 두께
    E(G)$weight <- abs(E(G)$weight)
    isolated_nodes <- V(G)[degree(G, mode = "all") == 0]
    G <- delete_vertices(G, isolated_nodes)
    
    node_color <- ifelse(V(G)$name %in% key_name == TRUE, "red", "black")
    
    gg_fr2 <- ggraph(G, layout = 'fr') +  # Fruchterman-Reingold 레이아웃 사용
      geom_edge_link(colour = '#F8766D', aes(width = width),
                     arrow = arrow(type = "open", length = unit(6, 'mm')),
                     end_cap = circle(3, 'mm')) +
      geom_node_point(size = 2, color = "black") +
      geom_label_repel(aes(x = x, y = y, label = name),
                       color = factor(node_color),
                       box.padding = unit(0.6, "lines"),
                       point.padding = unit(0.1, "lines"),
                       segment.color = "grey50",
                       size = 4,
                       min.segment.length = unit(0.5, "lines"),
                       max.overlaps = 4) +
      theme_void() +
      theme(legend.position="none")
    
    pdf(paste("transition_diff_", con, "_sep.pdf", sep = ""))
    print(gg_fr2)
    
    G <- graph_from_adjacency_matrix(diff_list, mode="directed", weighted = TRUE)
    G <- delete_edges(G, E(G)[E(G)$weight < 0])
    E(G)$width <- abs(E(G)$weight) / max(abs(E(G)$weight)) / 2   # 가중치 크기에 비례한 엣지 두께
    E(G)$weight <- abs(E(G)$weight)
    isolated_nodes <- V(G)[degree(G, mode = "all") == 0]
    G <- delete_vertices(G, isolated_nodes)
    
    node_color <- ifelse(V(G)$name %in% key_name == TRUE, "red", "black")
    
    gg_fr <- ggraph(G, layout = 'fr') +  # Fruchterman-Reingold 레이아웃 사용
      geom_edge_link(colour = '#05bfc4', aes(width = width),
                     arrow = arrow(type = "open", length = unit(6, 'mm')),
                     end_cap = circle(3, 'mm')) +
      geom_node_point(size = 2, color = "black") +
      geom_label_repel(aes(x = x, y = y, label = name),
                       color = factor(node_color),
                       box.padding = unit(0.6, "lines"),
                       point.padding = unit(0.1, "lines"),
                       segment.color = "grey50",
                       size = 4,
                       min.segment.length = unit(0.5, "lines"),
                       max.overlaps = 4) +
      theme_void() +
      theme(legend.position="none")
    
    print(gg_fr)
    
    dev.off()
    
    # Heatmap ------------

    melted_cormat_diff <- melt(diff_list)
    colnames(melted_cormat_diff) <- c("From", "To", "value")
    melted_cormat_diff$From <- as.character(melted_cormat_diff$From)
    melted_cormat_diff$To <- as.character(melted_cormat_diff$To)
    melted_cormat_diff <- melted_cormat_diff[order(melted_cormat_diff[, c("From")], melted_cormat_diff[, c("To")]), ]

    col_x <- c(ifelse(sort(unique(melted_cormat_diff$From)) %in% key_name, "red", "black"))
    col_y <- c(ifelse(sort(unique(melted_cormat_diff$To)) %in% key_name, "red", 'black'))

    a <- ggplot(data = melted_cormat_diff, aes(x = To, y = From, fill = value)) +
      geom_tile(color = "grey",
                lwd = 0.1,
                linetype = 1) +
      # scale_fill_gradientn(colours = c("red", "white", "blue"),
      #                      values = scales::rescale(c(min(melted_cormat_diff$value), 0, max(melted_cormat_diff$value))),
      #                      limits = c(min(melted_cormat_diff$value), max(melted_cormat_diff$value))) +
      scale_fill_gradientn(
        colours = c("red", "white", "blue"),
        values = scales::rescale(c(-max(abs(melted_cormat_diff$value)), 0, max(abs(melted_cormat_diff$value)))),
        limits = c(-max(abs(melted_cormat_diff$value)), max(abs(melted_cormat_diff$value)))
      )+
      theme(axis.text.x = element_text(size = 4.5, face = 'bold', angle = 45, hjust = 1, colour = col_x),
            axis.text.y = element_text(size = 4.5, face = 'bold', angle = 45, hjust = 1, colour = col_y),
            axis.title.y = element_text(size = 15, face = 'bold'),
            axis.title.x = element_text(size = 15, face = 'bold'),
            legend.position="none"
      ) +
      xlab("To") +
      ylab("From") +
      ggtitle("Difference in Transition Probability")+
      theme(plot.title = element_text(hjust = 0.5, size = 20),
            legend.position="none")

    pdf(paste("transition_diff_", con, ".pdf", sep = ""))
    print(a)

    ### Transition diff network --------------

    # 
    G <- graph_from_adjacency_matrix(diff_list, mode="directed", weighted = TRUE)
    E(G)$color <- ifelse(E(G)$weight > 0, "positive", "negative")
    E(G)$width <- abs(E(G)$weight) / max(abs(E(G)$weight)) / 2   # 가중치 크기에 비례한 엣지 두께
    E(G)$weight <- abs(E(G)$weight)
    # 
    isolated_nodes <- V(G)[degree(G, mode = "all") == 0]
    G <- delete_vertices(G, isolated_nodes)

    node_color <- ifelse(V(G)$name %in% key_name == TRUE, "red", "black")
    gg_fr <- ggraph(G, layout = 'fr') +  # Fruchterman-Reingold 레이아웃 사용
      geom_edge_link(aes(edge_color = color, width = width),
                     arrow = arrow(type = "open", length = unit(6, 'mm')),
                     end_cap = circle(3, 'mm')) +
      geom_node_point(size = 2, color = "black") +
      geom_label_repel(aes(x = x, y = y, label = name),
                       color = factor(node_color),
                       box.padding = unit(0.6, "lines"),
                       point.padding = unit(0.1, "lines"),
                       segment.color = "grey50",
                       size = 4,
                       min.segment.length = unit(0.5, "lines"),
                       max.overlaps = 4) +
      theme_void() +
      theme(legend.position="none")

    print(gg_fr)
    dev.off()


  }
}


###### Load -------------
# save.image("../lamp_return/resultall-lampreturn_v3.RData")
# load("./lamp_return/resultall-lampreturn_v3.RData")

library(xtable)
library(dplyr)
library(ggplot2)
library(hdrcde)
library(HDInterval)
library(expm)
library(hdrcde)
library(HDInterval)
library(reshape2)
library(ggplot2)
library(ggraph)
library(igraph)
library(tidygraph)
library(ggrepel)


set.seed(1234)
G <- graph_from_adjacency_matrix(diff_list, mode="directed", weighted = TRUE)
G <- delete_edges(G, E(G)[E(G)$weight > 0])
E(G)$width <- abs(E(G)$weight) / max(abs(E(G)$weight)) / 2   
E(G)$weight <- abs(E(G)$weight)
isolated_nodes <- V(G)[degree(G, mode = "all") == 0]
G <- delete_vertices(G, isolated_nodes)

node_color <- ifelse(V(G)$name %in% key_name == TRUE, "red", "black")

gg_fr2 <- ggraph(G, layout = 'fr') + 
  geom_edge_link(colour = '#05bfc4', aes(width = width),
                 arrow = arrow(type = "open", length = unit(6, 'mm')),
                 end_cap = circle(3, 'mm')) +
  geom_node_point(size = 2, color = "black") +
  geom_label_repel(aes(x = x, y = y, label = name),
                   color = factor(node_color),
                   box.padding = unit(0.6, "lines"),
                   point.padding = unit(0.1, "lines"),
                   segment.color = "grey50",
                   size = 4,
                   min.segment.length = unit(0.5, "lines"),
                   max.overlaps = 4) +
  theme_void() +
  theme(legend.position="none")


library(gridExtra)
pdf(paste("transition_diff_", con, "_sep.pdf", sep = ""))
print(gg_fr)
print(gg_fr2)
dev.off()


set.seed(1234)
G <- graph_from_adjacency_matrix(diff_list, mode="directed", weighted = TRUE)
G <- delete_edges(G, E(G)[E(G)$weight < 0])
E(G)$width <- abs(E(G)$weight) / max(abs(E(G)$weight)) / 2   
E(G)$weight <- abs(E(G)$weight)

isolated_nodes <- V(G)[degree(G, mode = "all") == 0]
G <- delete_vertices(G, isolated_nodes)

node_color <- ifelse(V(G)$name %in% key_name == TRUE, "red", "black")

gg_fr <- ggraph(G, layout = 'fr') +  
  geom_edge_link(colour = '#F8766D', aes(width = width),
                 arrow = arrow(type = "open", length = unit(6, 'mm')),
                 end_cap = circle(3, 'mm')) +
  geom_node_point(size = 2, color = "black") +
  geom_label_repel(aes(x = x, y = y, label = name),
                   color = factor(node_color),
                   box.padding = unit(0.6, "lines"),
                   point.padding = unit(0.1, "lines"),
                   segment.color = "grey50",
                   size = 4,
                   min.segment.length = unit(0.5, "lines"),
                   max.overlaps = 4) +
  theme_void() +
  theme(legend.position="none")

print(gg_fr)

# ######## test ------
# # Create the graph object with directed edges and weights
# G <- graph_from_adjacency_matrix(diff_list, mode="directed", weighted = TRUE)
# 
# # Set edge colors based on weight
# E(G)$color <- ifelse(E(G)$weight > 0, "blue", "white")
# 
# # Normalize edge width based on weight
# E(G)$width <- abs(E(G)$weight) / max(abs(E(G)$weight)) / 2  # Scale widths
# E(G)$weight <- abs(E(G)$weight)
# # Remove isolated nodes
# isolated_nodes <- V(G)[degree(G, mode = "all") == 0]
# G <- delete_vertices(G, isolated_nodes)
# 
# # Set node colors
# edge_data <- data.frame(
#   from = as.character(ends(G, E(G))[,1]),
#   to = as.character(ends(G, E(G))[,2]),
#   color = E(G)$color,
#   width = E(G)$width
# )
# 
# # Set node colors
# node_color <- ifelse(V(G)$name %in% key_name, "red", "black")
# 
# # Plot with ggraph using Fruchterman-Reingold layout
# gg_fr <- ggraph(G, layout = 'fr') +  
#   geom_edge_link(aes(edge_colour = color, width = width), data = edge_data,  # Use edge data frame
#                  arrow = arrow(type = "open", length = unit(6, 'mm')),
#                  end_cap = circle(3, 'mm')) +
#   geom_node_point(size = 2, color = "black") +
#   geom_label_repel(aes(x = x, y = y, label = name),
#                    color = factor(node_color),
#                    box.padding = unit(0.6, "lines"),
#                    point.padding = unit(0.1, "lines"),
#                    segment.color = "grey50",
#                    size = 4,
#                    min.segment.length = unit(0.5, "lines"),
#                    max.overlaps = 4) +
#   theme_void() +
#   theme(legend.position = "none")
# 
# # Print the graph plot
# print(gg_fr)


###### Kappa -------------
print(xtable(rbind(cbind(kappa1_list_top[[14]][1:5,], kappa1_list_bottom[[14]][1:5,]),
                   cbind(kappa2_list_top[[14]][1:5,], kappa2_list_bottom[[14]][1:5,]))),include.rownames=FALSE)
print(xtable(kappa2_list_top[[14]]),include.rownames=FALSE)

###### Figure 4, 6: Tau -----------

library(ggplot2)
cols <- rainbow(2, s = 0.5)
tau_list$response <- as.factor(tau_list$response)
p <- ggplot(tau_list, aes(x=country, y=tau, fill=response)) +
  geom_boxplot(outlier.shape = NA) +
  theme(axis.text.y = element_text(face="bold", size=15),
        axis.text.x = element_text(face="bold", size=15),
        axis.title=element_text(size=20, face='bold'),
        legend.position = "none",
        plot.title = element_text(hjust = 0.5, face="bold", size=12),
        legend.title = element_text(size = 15),
        legend.text = element_text(size = 15)
  )  +
  ylim(c(0, 2.5)) +
  labs(title="", fill="Response") +
  xlab("Country") + ylab("Tau")
pdf(paste0("tau_lampreturn.pdf"))
print(p)
dev.off()


###### Table 7: alpha -----------
colorizecell <- function(matrix_input1, matrix_input2) {
  rows <- nrow(matrix_input1)
  cols <- ncol(matrix_input1)
  new_mat <- data.frame(matrix(0, nrow = rows, ncol = cols))
  new_mat[,1] <- matrix_input1[,1]
  for (i in 1:rows) {
    for (j in 2:cols) {
      if(matrix_input2[i, j] == 0){
        new_mat[i,j] <- round(matrix_input1[i, j], 2)
      }else if(matrix_input1[i, j] > 0){
        new_mat[i,j] <- paste0("textcolor{blue}{",round(matrix_input1[i, j], 3), "}")  
      }else{
        new_mat[i,j] <- paste0("textcolor{red}{",round(matrix_input1[i, j], 3), "}")  
      }
    }
  }
  return(new_mat)
}

colnames(beta1_list_c) <- c("country", colnames(data1)[-1])
colnames(betahpd1_list_c) <- c("country", colnames(data1)[-1])
xtable(beta1_list_c,digits = 3)

kk = colorizecell(beta1_list_c ,betahpd1_list_c)
colnames(kk) <- c("country", colnames(data1)[-1])

print(xtable(kk ,digits = 3), include.rownames=FALSE)


beta1_list_c
betahpd1_list_c

###### Table 8: Beta -----------
colnames(beta1_list) <- c("country", "From=key", "To=key")
colnames(betahpd1_list) <- c("country", "From=key", "To=key")
kk1 = colorizecell(beta1_list ,betahpd1_list)
print(xtable(kk1), include.rownames=FALSE)

colnames(beta2_list) <- c("country", "From=key", "To=key")
colnames(betahpd2_list) <- c("country", "From=key", "To=key")
kk2 = colorizecell(beta2_list, betahpd2_list)
print(xtable(kk2), include.rownames=FALSE)


print(xtable(cbind(kk1, kk2[, -1]), digits = 3), include.rownames=FALSE)
