# Supplementary material for: Analysis of Log Data From an International Online Educational Assessment System: A Multi-State Survival Modeling Approach to Reaction Time Between and Across Action Sequence
Source: Psychometrika. 2025 Sep 1;90(4):1506–35. doi: 10.1017/psy.2025.10043 (PMC12660000; doi:10.1017/psy.2025.10043)
Supplement: Park et al. supplementary material [file S0033312325100434sup001.zip › code/simulation_anlaysis-data-generate.R]

library(dplyr)
library(MASS)  
load(paste("./v3_", "US", "_item_short_beforemcmc_combine.RData", sep = ""))
state_name_final <- state_name 

## Generate Simulation Data ---------

gen_simul_data <- function(num, naction, key_num, kappa1_a, kappa1_b, kappa2_a, kappa2_b, tau_a, tau_b, alpha_est, beta_est1, beta_est2){
  
  hazard <- function(kappa1, kappa2, tau, alpha, x, beta1, beta2, key_idx, res){
    if(res == 1){
      return(kappa1*tau*exp(alpha %*% x + beta1 %*% key_idx))
    }else{
      return(kappa2*tau*exp(alpha %*% x + beta2 %*% key_idx))
    }
  }
  hazard_list = list()
  prob_list = list()
  
  transition <- matrix(1, ncol = naction, nrow =naction )
  kappa1_est = matrix(0, ncol = naction, nrow = naction)
  kappa2_est = matrix(0, ncol = naction, nrow = naction)
  
  for(i in 1:ncol(transition)){
    for(j in 1:ncol(transition)){
      key_idx = c(ifelse(i %in% key_num, 1, 0), ifelse(j %in% key_num, 1, 0))
      kappa1_est[i, j] = rgamma(1, shape = kappa1_a * exp(beta_est1 %*% key_idx), scale = kappa1_b)
      kappa2_est[i, j] = rgamma(1, shape = kappa2_a * exp(beta_est2 %*% key_idx), scale = kappa2_b)
    }
  }

  # kappa1_est = matrix(rgamma(naction*naction, shape = kappa1_a, scale = kappa1_b), ncol = naction)
  # kappa2_est = matrix(rgamma(naction*naction, shape = kappa2_a, scale = kappa2_b), ncol = naction)
  tau_est = rgamma(num, shape = tau_a, scale = tau_b)
  
  data_gen <- data[0,]
  
  for(kk in 1:num){
    
    if(kk == 1){
      new_data <- data[0,]
    }
    
    x = c(rnorm(1, mean = 0, sd = 2),
          rnorm(1, mean = 0, sd = 2),
          rnorm(1, mean = 0, sd = 2),
          rnorm(1, mean = 0, sd = 2),
          rnorm(1, mean = 0, sd = 2)
    )
    
    res = rbinom(1, 1, 0.5)
    
    # transition[8,] <- 0
    
    generator_matrix0 = matrix(0, ncol = ncol(transition), nrow = ncol(transition))
    generator_matrix1 = matrix(0, ncol = ncol(transition), nrow = ncol(transition))
    
    if(res == 1){
      for(i in 1:ncol(transition)){
        for(j in 1:ncol(transition)){
          key_idx = c(ifelse(i %in% key_num, 1, 0), ifelse(j %in% key_num, 1, 0))
          if(i != j & transition[i,j] == 1){
            generator_matrix1[i, j] = hazard(kappa1_est[i, j], kappa2_est[i, j], tau_est[kk], alpha_est, x, beta_est1, beta_est2, key_idx, res)
          }
        }
        generator_matrix1[i, i] = -sum(generator_matrix1[i, ])
      }
    }else{
      for(i in 1:ncol(transition)){
        for(j in 1:ncol(transition)){
          key_idx = c(ifelse(i %in% key_num, 1, 0), ifelse(j %in% key_num, 1, 0))
          if(i != j & transition[i,j] == 1){
            generator_matrix0[i, j] = hazard(kappa1_est[i, j], kappa2_est[i, j], tau_est[kk], alpha_est, x, beta_est1, beta_est2, key_idx, res)
          }
        }
        generator_matrix0[i, i] = -sum(generator_matrix0[i, ])
      }
    }
    
    diag(transition) <- 1
    temp <- which(diag(generator_matrix1) == 0)
    for(i in temp){
      transition[i, i] <- 0
    }
    
    prob_1 = - generator_matrix1 / matrix(rep(diag(generator_matrix1), each = nrow(generator_matrix1)), ncol = ncol(generator_matrix1) ,byrow = T)
    prob_0 = - generator_matrix0 / matrix(rep(diag(generator_matrix0), each = nrow(generator_matrix0)), ncol = ncol(generator_matrix0) ,byrow = T)
    
    diag(prob_1) <- 0
    diag(prob_0) <- 0
    
    prob_1[is.na(prob_1)] = 0
    prob_0[is.na(prob_0)] = 0
    
    # prob_1
    # prob_0
    
    if(res == 1){
      prob = prob_1
      size_est = 5
      mu_n_est = 10
      mu_est = -2
      sd_est = 1
      hazard_f = generator_matrix1
      
    }else{
      prob = prob_0
      size_est = 5
      mu_n_est = 10
      mu_est = -2
      sd_est = 1
      hazard_f = generator_matrix0
    }
    
    prob_est <- size_est / (size_est + mu_n_est)
    num_event <- rnbinom(1, size = size_est, prob = prob_est)
    
    
    for(j in 1:num_event){
      
      if(j == 1){
        # Start Action ()
        sampled_start_actions <- sample(1:naction, 1)
        
        if(kk == 1){
          pid = 1
        }else{
          pid = tail(new_data_temp, 1)$pid + 1
        }
        
        
        new_data_temp <- cbind(
          data.frame(
            pid = pid,  
            sampled_start_actions = sampled_start_actions,  
            sampled_values = rlnorm(1, mu_est, sd_est),  
            res = res,
            col_4 = 0,  
            col_5 = 0
          ),
          t(x)  # x를 행으로 변환하여 추가
        )
        
        colnames(new_data_temp) <- colnames(data)
      }
      
      new_data_temp2 <- tail(new_data_temp, 1)
      
      time_temp <- rep(0, naction)
      for(tt in 1:naction){
        if(tt != tail(new_data_temp, 1)$state_new){
          time_temp[tt] <- rexp(1, rate = hazard_f[tail(new_data_temp, 1)$state_new, tt])
        }
      }
      
      new_data_temp2$state_new <- which.min(time_temp[time_temp!=0])
      new_data_temp2$timestamp <- tail(new_data_temp, 1)$timestamp + time_temp[new_data_temp2$state_new]
      
      new_data_temp <- rbind(new_data_temp, new_data_temp2)
      rownames(new_data_temp) <- NULL
      
      if(sum(prob[new_data_temp2$state_new,]) ==0){
        break
      }
    }
    data_gen <- rbind(data_gen, new_data_temp)
    prob_list[[kk]] = prob
    hazard_list[[kk]] = hazard_f
  }
  
  
  
  data_origin <- list(data_gen,
                      kappa1_est, kappa2_est, tau_est,
                      prob_list, hazard_list
  )
  
  return(data_origin)
}
