# Supplementary material for: Analysis of Log Data From an International Online Educational Assessment System: A Multi-State Survival Modeling Approach to Reaction Time Between and Across Action Sequence
Source: Psychometrika. 2025 Sep 1;90(4):1506–35. doi: 10.1017/psy.2025.10043 (PMC12660000; doi:10.1017/psy.2025.10043)
Supplement: Park et al. supplementary material [file S0033312325100434sup001.zip › code/simulation_anlaysis-result-summary.R]

# result ---------

simulation_summary1 <- list()
simulation_summary2 <- list()
simulation_summary3 <- list()
simulation_summary4 <- list()

mse_list <- matrix(0, nrow = 200, ncol = 4)
arg = commandArgs(trailingOnly = TRUE)
aa = as.numeric(arg[1])


for(scenario in aa:aa){
  simulation_list_total <- list()
  for(sim in 1:200){
    sim_mat <- list()
    true_mat <- list()
    if(scenario == 1){
      load(paste0("/data/BRL/pja0707/simul/simulation/simulation_", sim, ".RData"))
    }else{
      load(paste0("/data/BRL/pja0707/simul/simulation/simulation",scenario, "_", sim, ".RData"))
    }
    print(paste0("scenario: ",scenario, " /Simulation: ", sim))
    simulation_list_total[[sim]] <- result  
    for(kk in 1:400){
      
      
      kappa1_est_gen <- apply(result$kappa1, c(2, 3), mean)
      kappa2_est_gen <- apply(result$kappa2, c(2, 3), mean)
      tau_gen <- apply(result$tau, 2, mean)
      alpha_est_gen <- as.matrix(apply(result$beta_cov, 2, mean))
      beta_est1_gen <- as.matrix(apply(result$beta_key1, 2, mean))
      beta_est2_gen <- as.matrix(apply(result$beta_key2, 2, mean))
      
      
      hazard <- function(kappa1, kappa2, tau, alpha, x, beta1, beta2, key_idx, res){
        if(res == 1){
          return(kappa1*tau*exp((t(alpha) %*% t(x) + t(beta1) %*% key_idx)))
        }else{
          return(kappa2*tau*exp((t(alpha) %*% t(x) + t(beta2) %*% key_idx)))
        }
      }
      
      
      x <- as.matrix(data_gen[data_gen$pid == kk, 7:11][1,])
      res <- data_gen[data_gen$pid == kk, 4][1]
      
      generator_matrix0 = matrix(0, ncol = ncol(transition), nrow = ncol(transition))
      generator_matrix1 = matrix(0, ncol = ncol(transition), nrow = ncol(transition))
      
      if(res == 1){
        for(i in 1:ncol(transition)){
          for(j in 1:ncol(transition)){
            key_idx = c(ifelse(i %in% key_num, 1, 0), ifelse(j %in% key_num, 1, 0))
            if(i != j & transition[i,j] == 1){
              generator_matrix1[i, j] = hazard(kappa1_est_gen[i, j], kappa2_est_gen[i, j], tau_gen[kk],
                                               alpha_est_gen, x, beta_est1_gen, beta_est2_gen, key_idx, res)
            }
          }
          generator_matrix1[i, i] = -sum(generator_matrix1[i, ])
        }
      }else{
        for(i in 1:ncol(transition)){
          for(j in 1:ncol(transition)){
            key_idx = c(ifelse(i %in% key_num, 1, 0), ifelse(j %in% key_num, 1, 0))
            if(i != j & transition[i,j] == 1){
              generator_matrix0[i, j] = hazard(kappa1_est_gen[i, j], kappa2_est_gen[i, j], tau_gen[kk],
                                               alpha_est_gen, x, beta_est1_gen, beta_est2_gen, key_idx, res)
            }
          }
          generator_matrix0[i, i] = -sum(generator_matrix0[i, ])
        }
      }
      
      
      prob_1 = - generator_matrix1 / matrix(rep(diag(generator_matrix1), each = nrow(generator_matrix1)), ncol = ncol(generator_matrix1) ,byrow = T)
      prob_0 = - generator_matrix0 / matrix(rep(diag(generator_matrix0), each = nrow(generator_matrix0)), ncol = ncol(generator_matrix0) ,byrow = T)
      
      diag(prob_1) = 0
      diag(prob_0) = 0
      result_temp1 <- if(res == 1){prob_1}else{prob_0}
      result_temp2 <- simulation_list[[5]][[kk]]
      
      sim_mat[[kk]] <- result_temp1
      true_mat[[kk]] <- result_temp2
      
      # hist(result_temp1 - result_temp2, breaks = 100)
    }
    
    mse_i <- 0
    for (j in 1:400) {
      diff <- (sim_mat[[j]] - true_mat[[j]])^2  # 둘 다 50x50
      mse_i <- mse_i + mean(diff)
    }
    mse_list[sim, scenario] <- mse_i / 400
    
  }
  if(scenario == 1){
    simulation_summary1 <- simulation_list_total
  }else if(scenario == 2){
    simulation_summary2 <- simulation_list_total
  }else if(scenario == 3){
    simulation_summary3 <- simulation_list_total
  }else if(scenario == 4){
    simulation_summary4 <- simulation_list_total
  }
}

save.image(paste0("/simulation_result_", aa, ".RData"))
